# Supplementary material for: N,N-Dihexyl-4-[2-(4-nitro­phen­yl)vin­yl]aniline
Source: Acta Crystallogr Sect E Struct Rep Online. 2011 May 11;67(Pt 6):o1384–5. doi: 10.1107/S1600536811016709 (PMC3120587; doi:10.1107/S1600536811016709)
Supplement: Supplementary file 2 [file e-67-o1384-Isup2.hkl]

# 
# h,k,l, Fc-squared, Fo-squared, sigma(Fo-squared) and status flag 
# 
data_I
#data_hd6564 
_shelx_title ' hd6564 in P-1' 
_shelx_refln_list_code          4 
_shelx_F_calc_maximum      259.86 
_exptl_crystal_F_000       888.00 
_reflns_d_resolution_high  0.7569 
 
loop_ 
 _symmetry_equiv_pos_as_xyz 
 'x, y, z' 
 '-x, -y, -z' 
 
_cell_length_a     9.6574 
_cell_length_b    11.4153 
_cell_length_c    23.6040 
_cell_angle_alpha  93.297 
_cell_angle_beta   94.834 
_cell_angle_gamma 112.696 
 
_shelx_F_squared_multiplier     1.000 
 
loop_ 
 _refln_index_h 
 _refln_index_k 
 _refln_index_l 
 _refln_F_squared_calc 
 _refln_F_squared_meas 
 _refln_F_squared_sigma 
 _refln_observed_status 
   1   0   0      138.80      153.41      2.69 o 
   2   0   0    22639.11    27281.09    343.92 o 
   3   0   0       11.15        9.24      1.47 o 
   4   0   0        1.99        9.10      1.77 o 
   5   0   0      417.82      435.28      8.02 o 
   6   0   0       26.39       18.22      2.91 o 
   7   0   0        0.14       -2.59      2.59 o 
   8   0   0        0.22        4.45      3.27 o 
   9   0   0      206.76      187.67      9.51 o 
  10   0   0      132.75      142.36      9.92 o 
  11   0   0       29.27       25.41      9.31 o 
 -11   1   0       41.33       36.71      7.18 o 
 -10   1   0       26.00       14.25      6.70 o 
  -9   1   0       34.24       35.12      4.14 o 
  -8   1   0       43.18       59.78      4.19 o 
  -7   1   0       38.75       34.61      3.19 o 
  -6   1   0        3.42        4.14      2.34 o 
  -5   1   0       89.70       94.44      5.26 o 
  -4   1   0      238.24      247.66      6.21 o 
  -3   1   0       30.05       22.31      3.53 o 
  -2   1   0       15.12       30.28      1.62 o 
  -1   1   0       10.95       -1.40      1.40 o 
   0   1   0       44.92       24.36      0.69 o 
   1   1   0       11.50        3.43      0.65 o 
   2   1   0     1499.13     1523.28     18.69 o 
   3   1   0     1223.06     1280.63     16.56 o 
   4   1   0       68.65      106.94      3.74 o 
   5   1   0     1038.65      986.27     15.50 o 
   6   1   0      104.65       99.36      3.82 o 
   7   1   0     1257.27     1180.22     19.89 o 
   8   1   0       17.96       27.26      5.36 o 
   9   1   0        0.50        7.82      5.43 o 
  10   1   0        6.32       -1.07      6.17 o 
  11   1   0      234.89      193.57     13.46 o 
 -12   2   0      280.96      305.38     44.39 o 
 -11   2   0       48.27       35.82      8.53 o 
 -10   2   0      129.41      143.04     12.39 o 
  -9   2   0       18.10       25.60      5.42 o 
  -8   2   0      337.70      362.46     12.21 o 
  -7   2   0       18.04       10.74      3.55 o 
  -6   2   0      639.64      797.09     17.40 o 
  -5   2   0      162.00      227.21      7.34 o 
  -4   2   0        5.33       29.99      3.22 o 
  -3   2   0       29.95       45.16      2.38 o 
  -2   2   0    18756.86    21685.45    322.98 o 
  -1   2   0       98.66      125.70      2.38 o 
   0   2   0      501.16      416.11      5.39 o 
   1   2   0     1479.02     1467.48     16.93 o 
   2   2   0      536.73      587.15      7.87 o 
   3   2   0      110.34       86.89      2.77 o 
   4   2   0        1.74        2.66      2.26 o 
   5   2   0      744.80      696.31     14.04 o 
   6   2   0       35.26       35.51      6.79 o 
   7   2   0      289.37      263.02     10.19 o 
   8   2   0       12.09       41.49      8.96 o 
   9   2   0       30.91       27.32      7.50 o 
  10   2   0        1.49        8.55      6.79 o 
 -12   3   0        8.21        9.38      9.49 o 
 -11   3   0       82.67       68.54      9.54 o 
 -10   3   0        7.17        3.48      5.49 o 
  -9   3   0      430.77      485.59     14.94 o 
  -8   3   0       11.02        7.73      7.40 o 
  -7   3   0      358.35      441.58     12.70 o 
  -6   3   0      114.20      194.03      7.00 o 
  -5   3   0     3127.49     4019.61     79.76 o 
  -4   3   0       30.66       36.36      3.47 o 
  -3   3   0       49.66       62.04      3.39 o 
  -2   3   0     1031.29     1072.22     14.18 o 
  -1   3   0      236.54      264.14      5.54 o 
   0   3   0      523.95      485.33      6.70 o 
   1   3   0        6.13       -1.19      1.19 o 
   2   3   0       11.86       28.87      2.22 o 
   3   3   0      447.72      373.32      6.86 o 
   4   3   0      181.99      219.42      6.40 o 
   5   3   0      687.77      593.08     13.25 o 
   6   3   0       31.52       24.24      6.42 o 
   7   3   0      973.70      984.70     24.96 o 
   8   3   0       52.79       91.83      8.92 o 
   9   3   0      181.56      210.95     11.35 o 
  10   3   0       11.82       15.23      7.62 o 
 -12   4   0        1.75        8.53      7.96 o 
 -11   4   0        0.56       -6.93      6.93 o 
 -10   4   0       35.24       35.78      6.83 o 
  -9   4   0       10.50       17.69      5.46 o 
  -8   4   0      237.96      274.08     10.67 o 
  -7   4   0       29.53       22.90      4.46 o 
  -6   4   0        0.29        7.46      3.93 o 
  -5   4   0      123.24      148.61      6.17 o 
  -4   4   0       80.77      108.58      4.50 o 
  -3   4   0      196.81      118.43      3.49 o 
  -2   4   0       81.18       87.48      3.22 o 
  -1   4   0      377.62      500.19      8.34 o 
   0   4   0      480.00      555.95      8.39 o 
   1   4   0       36.24       31.25      1.94 o 
   2   4   0       25.16       95.41     10.05 o 
   3   4   0      696.52      633.46     10.76 o 
   4   4   0      379.02      379.59      9.06 o 
   5   4   0       37.78       47.16      5.02 o 
   6   4   0     1623.83     1646.73     37.53 o 
   7   4   0       96.86      101.73      8.16 o 
   8   4   0      790.51      762.21     21.82 o 
   9   4   0       70.89       51.80      8.19 o 
 -12   5   0        0.37        5.59     10.16 o 
 -11   5   0       57.92       57.38      8.06 o 
 -10   5   0        5.08       -4.97      5.46 o 
  -9   5   0       54.68       52.44      6.37 o 
  -8   5   0       41.16       32.53      5.37 o 
  -7   5   0      209.40      245.42     10.04 o 
  -6   5   0      308.70      281.73      9.57 o 
  -5   5   0       62.85       65.21      3.43 o 
  -4   5   0       64.24       73.79      3.20 o 
  -3   5   0      816.54      724.37     11.31 o 
  -2   5   0      246.44      172.10      4.21 o 
  -1   5   0       86.21       91.34      5.09 o 
   0   5   0       17.79       15.00      3.26 o 
   1   5   0      117.41      113.64      4.13 o 
   2   5   0      673.68      649.03     10.96 o 
   3   5   0       15.21       14.00      2.56 o 
   4   5   0       26.04       24.97      3.74 o 
   5   5   0       38.18       64.41      5.80 o 
   6   5   0       26.39       52.49      6.94 o 
   7   5   0       10.29       10.19      6.50 o 
   8   5   0       12.23       14.39      7.25 o 
   9   5   0        2.75       11.88      7.68 o 
 -12   6   0       45.92       54.94      7.96 o 
 -11   6   0      154.36      183.60     12.74 o 
 -10   6   0      362.73      333.54     12.01 o 
  -9   6   0       12.71        7.73      5.07 o 
  -8   6   0        9.70        9.51      4.49 o 
  -7   6   0        4.45        1.50      4.18 o 
  -6   6   0        0.00       11.95      4.08 o 
  -5   6   0       63.63       57.12      4.37 o 
  -4   6   0      745.91      799.84     14.49 o 
  -3   6   0      128.96       84.99      3.66 o 
  -2   6   0     1045.01     1262.89     19.40 o 
  -1   6   0       16.57       11.07      2.75 o 
   0   6   0     6145.97     6116.39     83.72 o 
   1   6   0       36.89       64.47      3.76 o 
   2   6   0     1821.72     1862.14     28.05 o 
   3   6   0      173.80      171.12      6.93 o 
   4   6   0        2.67       -1.72      4.05 o 
   5   6   0        1.06       -2.15      4.92 o 
   6   6   0       46.44       43.08      7.15 o 
   7   6   0       74.00       68.56      8.42 o 
   8   6   0       52.94       69.47     11.11 o 
 -12   7   0       42.18       47.72      8.17 o 
 -11   7   0        2.85        2.10      5.89 o 
 -10   7   0       65.66       81.96      6.75 o 
  -9   7   0        0.31       -4.49      4.49 o 
  -8   7   0       86.76       91.44      6.39 o 
  -7   7   0      141.09      125.01      6.73 o 
  -6   7   0       18.64       14.55      3.02 o 
  -5   7   0      158.10      158.18      6.43 o 
  -4   7   0      594.48      551.74     11.16 o 
  -3   7   0        0.09        5.92      7.26 o 
  -2   7   0       14.38       10.27      2.60 o 
  -1   7   0      670.15      667.89     12.20 o 
   0   7   0        4.92       35.02      3.55 o 
   1   7   0      448.53      438.50      8.70 o 
   2   7   0       66.17       67.25      3.72 o 
   3   7   0       21.17       21.57      3.38 o 
   4   7   0       56.57       84.66      5.26 o 
   5   7   0        0.12       -5.08      5.08 o 
   6   7   0       21.75       31.89      7.34 o 
   7   7   0       10.59       27.00      7.77 o 
   8   7   0       19.92        4.61     16.07 o 
 -12   8   0      141.56      113.50      8.83 o 
 -11   8   0       16.40        9.94      5.98 o 
 -10   8   0      127.26      121.13      7.68 o 
  -9   8   0      113.71      128.35      7.47 o 
  -8   8   0       77.15       81.93      6.13 o 
  -7   8   0       11.58       13.15      3.45 o 
  -6   8   0        1.25        0.74      2.94 o 
  -5   8   0        2.11       -2.89      2.89 o 
  -4   8   0      144.87      178.75      7.53 o 
  -3   8   0       69.17       91.54      4.28 o 
  -2   8   0       26.72       39.67      3.40 o 
  -1   8   0       71.38       93.68      3.71 o 
   0   8   0        2.26        3.20      3.50 o 
   1   8   0        0.21        3.84      3.21 o 
   2   8   0        1.64       -2.78      3.11 o 
   3   8   0       21.83       17.08      4.40 o 
   4   8   0        9.22        4.55      5.47 o 
   5   8   0        9.93       -0.87      6.41 o 
   6   8   0        3.58        5.74      7.20 o 
   7   8   0        0.07       16.84      8.00 o 
 -12   9   0        8.02       -4.50      8.89 o 
 -11   9   0       18.22       17.70      8.26 o 
 -10   9   0        1.16        2.90      6.18 o 
  -9   9   0      236.95      250.93     10.14 o 
  -8   9   0       16.31        7.74      4.11 o 
  -7   9   0       10.72        5.63      3.90 o 
  -6   9   0      137.70      159.57      9.59 o 
  -5   9   0       32.99       34.23      4.01 o 
  -4   9   0       96.53      102.39      5.34 o 
  -3   9   0      455.60      509.30     11.84 o 
  -2   9   0      114.50      131.94      5.39 o 
  -1   9   0       31.14       50.40      4.28 o 
   0   9   0       24.48       27.81      3.56 o 
   1   9   0        9.76       17.08      3.60 o 
   2   9   0       36.04       62.24      4.44 o 
   3   9   0       12.34        5.68      5.36 o 
   4   9   0        1.07       -4.79      5.58 o 
   5   9   0        0.21       -3.31      6.74 o 
   6   9   0        9.01       14.81      7.76 o 
 -12  10   0        7.98        3.95     22.85 o 
 -11  10   0       17.01       23.30      9.69 o 
 -10  10   0        3.97       -1.11      7.19 o 
  -9  10   0        1.27       -2.78      6.83 o 
  -8  10   0       24.04       10.20      7.23 o 
  -7  10   0       45.93       41.71      5.30 o 
  -6  10   0       11.46       15.97      4.95 o 
  -5  10   0      104.73       92.61      5.65 o 
  -4  10   0       50.66       65.64      5.04 o 
  -3  10   0       96.66       78.35      5.06 o 
  -2  10   0      196.02      183.68      6.91 o 
  -1  10   0        0.00       -3.78      3.78 o 
   0  10   0       23.44       10.40      4.03 o 
   1  10   0        0.98        6.71      4.08 o 
   2  10   0        6.12       11.70      5.32 o 
   3  10   0       28.11       48.12      6.64 o 
   4  10   0       36.19       40.67      7.72 o 
   5  10   0        0.16       -0.49      7.22 o 
 -11  11   0        5.53        9.17      9.73 o 
 -10  11   0        0.42       -0.06      9.31 o 
  -9  11   0        5.90        8.07      6.71 o 
  -8  11   0      336.36      350.99     13.31 o 
  -7  11   0      246.76      272.83     11.61 o 
  -6  11   0        5.27       35.05      6.43 o 
  -5  11   0        0.30        4.79      5.44 o 
  -4  11   0       10.44        8.35      5.10 o 
  -3  11   0       68.20       52.42      5.05 o 
  -2  11   0        0.42        0.55      4.13 o 
  -1  11   0       59.46       97.45      6.17 o 
   0  11   0        6.91       13.36      4.62 o 
   1  11   0        0.00       -2.93      5.24 o 
   2  11   0        3.91       -1.42      6.48 o 
   3  11   0        0.68        5.93      7.14 o 
   4  11   0        8.67       11.12      8.89 o 
 -11  12   0      144.35      139.25     32.11 o 
 -10  12   0      168.98      146.06     10.80 o 
  -9  12   0      297.11      310.84     14.57 o 
  -8  12   0      416.79      413.37     14.67 o 
  -7  12   0       99.47      120.71      8.73 o 
  -6  12   0       10.50       22.66      6.38 o 
  -5  12   0       15.58       10.53      5.68 o 
  -4  12   0      440.79      380.92     14.29 o 
  -3  12   0       19.92       18.17      5.40 o 
  -2  12   0      128.39       86.56      6.59 o 
  -1  12   0        5.21        5.79      5.04 o 
   0  12   0       21.96       21.35      5.31 o 
   1  12   0       19.00       36.44      9.07 o 
   2  12   0       35.53       31.61      8.45 o 
   3  12   0        7.51       -2.59     11.88 o 
 -10  13   0        1.65       -2.82      7.79 o 
  -9  13   0       42.46       23.80      8.47 o 
  -8  13   0        1.91       38.38      8.64 o 
  -7  13   0       76.09       75.26      8.28 o 
  -6  13   0        3.16       13.71      6.52 o 
  -5  13   0       27.08       22.66      6.28 o 
  -4  13   0        1.89       11.09      5.59 o 
  -3  13   0        4.89        9.25      5.48 o 
  -2  13   0       12.75       14.70      5.58 o 
  -1  13   0       41.81       31.95      5.96 o 
   0  13   0       29.82       22.61      7.16 o 
   1  13   0       16.57       14.83      7.46 o 
  -8  14   0        1.94        5.77      8.42 o 
  -7  14   0       50.04       28.53      8.85 o 
  -6  14   0       34.84       27.32      6.71 o 
  -5  14   0        1.25       -0.86      6.68 o 
  -4  14   0       26.18       37.25      6.87 o 
  -3  14   0        0.85       36.65      6.61 o 
  -2  14   0       12.11       47.25      6.81 o 
  -1  14   0       61.47       72.41      8.58 o 
  -5  15   0        2.06        8.55     19.64 o 
   4 -15   1       54.71       59.31     16.64 o 
   5 -15   1        9.70        5.61     16.15 o 
   6 -15   1        2.77       31.14     21.08 o 
   1 -14   1      139.23      128.01      9.18 o 
   2 -14   1      149.03      242.29     12.71 o 
   3 -14   1       72.04      114.05     12.17 o 
   4 -14   1       71.45       76.80      7.35 o 
   5 -14   1        1.59       20.78      6.46 o 
   6 -14   1       23.69       14.58      8.19 o 
   7 -14   1        3.24       21.85      8.56 o 
   8 -14   1       11.66       15.06      8.55 o 
  -1 -13   1        5.29       10.40      7.33 o 
   0 -13   1        2.54        6.62      6.47 o 
   1 -13   1        0.26        5.98      5.45 o 
   2 -13   1       13.65       15.27      5.67 o 
   3 -13   1       15.97       36.63      5.99 o 
   4 -13   1       26.73       34.34      6.74 o 
   5 -13   1        0.27       15.17      5.74 o 
   6 -13   1        2.97        9.97      6.74 o 
   7 -13   1        0.19       -2.47      7.66 o 
   8 -13   1      120.15      142.34     11.10 o 
   9 -13   1       14.26       20.81      8.34 o 
  10 -13   1       22.54       16.08      8.36 o 
  -3 -12   1       31.15       26.78      9.15 o 
  -2 -12   1       32.24       26.73      7.68 o 
  -1 -12   1        7.41        5.44      6.05 o 
   0 -12   1       29.68       26.28      5.24 o 
   1 -12   1       23.78       19.42      5.40 o 
   2 -12   1        3.07       -0.59      4.95 o 
   3 -12   1        7.20       -0.00      4.90 o 
   4 -12   1      101.71      111.40      7.19 o 
   5 -12   1       17.53       25.41      6.20 o 
   6 -12   1       22.46       32.29      6.19 o 
   7 -12   1       29.00       17.90      6.42 o 
   8 -12   1      269.64      247.11     12.97 o 
   9 -12   1      271.68      272.41     13.82 o 
  10 -12   1       39.35       83.97     12.21 o 
  11 -12   1      114.23      116.83     30.91 o 
  -4 -11   1       34.48        9.97      8.93 o 
  -3 -11   1       10.10       44.32      9.24 o 
  -2 -11   1        3.03       32.23      8.22 o 
  -1 -11   1        2.00        0.16      5.24 o 
   0 -11   1       10.09        9.11      4.47 o 
   1 -11   1      301.82      262.10      8.63 o 
   2 -11   1        8.53        2.53      4.24 o 
   3 -11   1       22.74       26.10      4.62 o 
   4 -11   1       30.07       49.53      5.19 o 
   5 -11   1       65.85       53.17      5.36 o 
   6 -11   1      147.41      167.69      8.56 o 
   7 -11   1       84.44       94.51      7.66 o 
   8 -11   1      311.46      312.42     12.64 o 
   9 -11   1       94.22       99.40      9.27 o 
  10 -11   1        5.13       -8.88      8.88 o 
  11 -11   1       12.82       12.67      9.88 o 
  -5 -10   1        0.17        4.13      7.41 o 
  -4 -10   1       14.02       25.65      7.36 o 
  -3 -10   1       38.22       27.94      6.31 o 
  -2 -10   1       22.29       25.34      4.86 o 
  -1 -10   1       13.37       21.05      4.10 o 
   0 -10   1        0.32        1.56      3.88 o 
   1 -10   1        3.82        8.96      4.08 o 
   2 -10   1        1.48       35.87      4.29 o 
   3 -10   1        0.01       -3.70      3.70 o 
   4 -10   1       10.62       65.14      6.18 o 
   5 -10   1        0.18       -0.22      3.77 o 
   6 -10   1       74.75       64.82      5.34 o 
   7 -10   1        2.79       14.75      4.81 o 
   8 -10   1        1.35       18.08      7.52 o 
   9 -10   1        0.44        2.36      5.99 o 
  10 -10   1       30.29       25.46      7.95 o 
  11 -10   1        0.08       -8.92      8.92 o 
  12 -10   1       20.36       16.77     23.65 o 
  -6  -9   1       14.07       24.78      7.92 o 
  -5  -9   1        0.17        7.26      7.02 o 
  -4  -9   1        1.15       -4.66      5.47 o 
  -3  -9   1        0.00        2.15      4.43 o 
  -2  -9   1       66.30       95.92      4.99 o 
  -1  -9   1       32.48       33.10      3.89 o 
   0  -9   1        9.24       13.55      3.37 o 
   1  -9   1       41.81       23.49      3.59 o 
   2  -9   1       83.05       92.50      4.38 o 
   3  -9   1      568.47      565.87     12.08 o 
   4  -9   1      240.17      264.84     11.00 o 
   5  -9   1       34.43       27.33      4.01 o 
   6  -9   1       59.24       60.18      4.81 o 
   7  -9   1        5.40        5.55      4.20 o 
   8  -9   1       10.44        8.73      4.26 o 
   9  -9   1       30.03       31.17      6.34 o 
  10  -9   1        5.82        3.27      6.68 o 
  11  -9   1       10.69       15.65      7.01 o 
  12  -9   1       25.32       15.06     11.08 o 
  -7  -8   1       20.35       31.77      8.39 o 
  -6  -8   1        4.70        6.57      8.05 o 
  -5  -8   1       17.27       21.27      6.99 o 
  -4  -8   1       14.59       14.29      5.52 o 
  -3  -8   1        4.57       -0.71      3.95 o 
  -2  -8   1        0.40       -2.64      3.08 o 
  -1  -8   1       14.41        8.67      3.38 o 
   0  -8   1        0.77       12.53      2.88 o 
   1  -8   1       57.33       55.65      3.18 o 
   2  -8   1       46.75       80.14      6.53 o 
   3  -8   1       70.49       57.81      3.74 o 
   4  -8   1      396.27      356.50      8.74 o 
   5  -8   1       11.63        6.35      4.63 o 
   6  -8   1       67.01       54.63      3.78 o 
   7  -8   1        9.89       10.89      3.41 o 
   8  -8   1       65.96       58.77      5.81 o 
   9  -8   1        4.83        7.33      4.85 o 
  10  -8   1      408.22      379.58     12.08 o 
  11  -8   1      115.46      119.15      9.27 o 
  12  -8   1       22.87       21.15      9.88 o 
  -8  -7   1        4.04       15.11     16.83 o 
  -7  -7   1       31.87       38.91      8.07 o 
  -6  -7   1       28.58       24.30      7.13 o 
  -5  -7   1        4.21        3.28      5.39 o 
  -4  -7   1       71.98       72.03      5.53 o 
  -3  -7   1        0.76        7.53      3.11 o 
  -2  -7   1       24.40       26.60      3.15 o 
  -1  -7   1       12.67       29.34      3.59 o 
   0  -7   1      558.34      547.89      9.57 o 
   1  -7   1      555.38      550.92      9.48 o 
   2  -7   1       39.99       35.25      3.00 o 
   3  -7   1      433.43      459.98     12.33 o 
   4  -7   1      138.86      129.71      6.45 o 
   5  -7   1      361.29      331.07      7.62 o 
   6  -7   1      223.48      227.72      6.95 o 
   7  -7   1      180.33      177.83      8.61 o 
   8  -7   1       51.39       46.31      5.74 o 
   9  -7   1       14.64       12.31      5.53 o 
  10  -7   1       14.59        7.76      6.27 o 
  11  -7   1        7.59       12.70      6.41 o 
  12  -7   1       43.74       36.39      8.24 o 
  -8  -6   1       69.61       65.87      8.88 o 
  -7  -6   1        7.95       18.80      7.07 o 
  -6  -6   1        2.22       -0.38      6.75 o 
  -5  -6   1        5.16       -1.89      5.07 o 
  -4  -6   1        7.85        8.72      4.09 o 
  -3  -6   1        3.01       12.63      3.51 o 
  -2  -6   1     2333.96     2361.56     36.64 o 
  -1  -6   1      410.10      394.42      7.44 o 
   0  -6   1     1277.84     1311.91     19.31 o 
   1  -6   1      258.15      297.80      6.55 o 
   2  -6   1      961.44      999.31     16.56 o 
   3  -6   1       15.04        2.61      2.04 o 
   4  -6   1        5.32        4.00      2.68 o 
   5  -6   1        0.13       -0.39      2.25 o 
   6  -6   1       54.05       65.34      5.59 o 
   7  -6   1       49.16       53.18      4.77 o 
   8  -6   1        7.04        9.43      4.38 o 
   9  -6   1       90.27       92.78      8.27 o 
  10  -6   1       82.78      102.45      7.46 o 
  11  -6   1       51.22       63.41      9.25 o 
  12  -6   1        5.65        9.46      8.40 o 
  -9  -5   1        0.52       25.30      8.16 o 
  -8  -5   1       11.80       17.85      7.30 o 
  -7  -5   1       21.94       26.61      6.99 o 
  -6  -5   1       58.23       53.08      7.05 o 
  -5  -5   1       86.22      122.42      7.04 o 
  -4  -5   1        0.00       28.93      4.91 o 
  -3  -5   1       44.42       35.60      3.58 o 
  -2  -5   1        5.44        9.59      3.10 o 
  -1  -5   1       12.03        6.16      2.30 o 
   0  -5   1      329.16      335.09      6.32 o 
   1  -5   1     2835.81     2960.04     42.76 o 
   2  -5   1       49.59       81.60      3.04 o 
   3  -5   1     1367.37     1504.10     20.71 o 
   4  -5   1       83.05       77.54      3.20 o 
   5  -5   1       15.91       61.87      3.21 o 
   6  -5   1       86.17      138.77      6.49 o 
   7  -5   1        6.66       10.00      3.84 o 
   8  -5   1       52.01       60.78      5.68 o 
   9  -5   1       13.87        1.05      4.88 o 
  10  -5   1       19.82        9.38      6.35 o 
  11  -5   1      129.52      112.01      9.64 o 
  12  -5   1        8.62       10.86      7.33 o 
  -9  -4   1       63.36       60.06      8.42 o 
  -8  -4   1      179.95      187.77     11.35 o 
  -7  -4   1       19.85       32.40      6.39 o 
  -6  -4   1      142.24      135.82      8.29 o 
  -5  -4   1      151.09      143.62      6.16 o 
  -4  -4   1      317.96      292.95      7.65 o 
  -3  -4   1     1203.19     1051.51     18.50 o 
  -2  -4   1      672.21      565.13     15.25 o 
  -1  -4   1       33.55        5.10      1.81 o 
   0  -4   1        1.51       -0.61      2.67 o 
   1  -4   1       77.32       61.17      3.88 o 
   2  -4   1     1627.38     1653.59     24.25 o 
   3  -4   1      131.90      108.60      4.08 o 
   4  -4   1      549.72      642.74     11.96 o 
   5  -4   1      131.34      160.57      5.97 o 
   6  -4   1       75.81      127.07      5.68 o 
   7  -4   1       87.15      107.15      6.64 o 
   8  -4   1       89.80      101.50      6.84 o 
   9  -4   1        0.21        4.25      6.12 o 
  10  -4   1       14.86        6.08      5.61 o 
  11  -4   1       24.23       23.28      7.09 o 
  12  -4   1       15.48       -5.71      9.31 o 
 -10  -3   1       42.35       42.80      8.02 o 
  -9  -3   1      283.01      326.68     18.99 o 
  -8  -3   1       60.93       80.28      8.60 o 
  -7  -3   1      239.39      238.47     10.06 o 
  -6  -3   1      104.55      133.58     10.73 o 
  -5  -3   1      100.21      111.18      4.83 o 
  -4  -3   1       86.78       75.10      3.24 o 
  -3  -3   1       53.10       55.04      3.91 o 
  -2  -3   1      580.92      651.59      9.40 o 
  -1  -3   1      393.24      299.20      4.65 o 
   0  -3   1       87.78       66.48      2.48 o 
   1  -3   1        0.05        8.44      2.02 o 
   2  -3   1      308.75      313.46      5.81 o 
   3  -3   1     1739.79     2118.83     31.49 o 
   4  -3   1      908.04     1050.38     22.32 o 
   5  -3   1     1489.65     1987.85     37.63 o 
   6  -3   1      231.48      282.49      8.45 o 
   7  -3   1       11.25       13.16      3.78 o 
   8  -3   1        2.43       -4.93      4.93 o 
   9  -3   1       89.14      123.12      7.70 o 
  10  -3   1        8.93        7.81      5.46 o 
  11  -3   1       12.25       11.41      7.63 o 
  12  -3   1        2.54       -4.35      9.53 o 
 -10  -2   1       11.61       19.20      7.08 o 
  -9  -2   1        0.62        3.11      5.79 o 
  -8  -2   1      348.74      436.98     13.96 o 
  -7  -2   1       11.62       21.36      6.21 o 
  -6  -2   1     1101.32      983.35     19.12 o 
  -5  -2   1      112.39      121.69      4.96 o 
  -4  -2   1      222.72      242.29      5.82 o 
  -3  -2   1        3.73       -1.65      1.65 o 
  -2  -2   1     1709.46     1400.99     18.60 o 
  -1  -2   1       55.68       87.49      2.91 o 
   0  -2   1     5479.44     5221.57     65.53 o 
   1  -2   1      371.63      322.99      4.76 o 
   2  -2   1    19547.01    22004.59    279.95 o 
   3  -2   1     3116.89     3661.31     53.01 o 
   4  -2   1     1657.76     2097.68     37.07 o 
   5  -2   1      224.92      221.27      7.73 o 
   6  -2   1     1631.75     1981.76     37.93 o 
   7  -2   1      433.58      465.42     12.01 o 
   8  -2   1      157.46      193.30      7.81 o 
   9  -2   1       19.88       29.67      5.48 o 
  10  -2   1       80.52       73.88      9.10 o 
  11  -2   1        3.67        4.69      7.67 o 
  12  -2   1       39.16       36.50     14.37 o 
 -11  -1   1       89.55       94.81      9.05 o 
 -10  -1   1       30.85       54.26      6.98 o 
  -9  -1   1       30.80       44.91      6.39 o 
  -8  -1   1       56.79       60.90      5.10 o 
  -7  -1   1       16.72       41.50      5.40 o 
  -6  -1   1       10.71       23.37      3.27 o 
  -5  -1   1        3.24        6.51      2.84 o 
  -4  -1   1        0.13       -1.82      2.08 o 
  -3  -1   1       35.50       25.56      3.09 o 
  -2  -1   1       14.81       39.70      2.23 o 
  -1  -1   1      421.76      384.46      4.77 o 
   0  -1   1       10.24        3.06      0.41 o 
   1  -1   1       72.20      101.97      1.61 o 
   2  -1   1     2751.78     3119.49     41.71 o 
   3  -1   1     2495.96     2861.80     40.23 o 
   4  -1   1      811.96      863.84     12.94 o 
   5  -1   1      370.70      379.34      7.65 o 
   6  -1   1       50.90       64.97      3.30 o 
   7  -1   1       56.34       82.39      3.97 o 
   8  -1   1        3.72        3.50      3.70 o 
   9  -1   1       24.56       24.06      5.07 o 
  10  -1   1       14.99       17.52      6.21 o 
  11  -1   1        0.57       22.38      9.11 o 
 -11   0   1        0.62        1.09      7.30 o 
 -10   0   1       83.08       78.85     10.45 o 
  -9   0   1       24.60       21.99      6.01 o 
  -8   0   1       12.59       11.36      3.38 o 
  -7   0   1       91.73       87.02      4.37 o 
  -6   0   1      819.47      889.26     16.21 o 
  -5   0   1       26.89       12.38      2.20 o 
  -4   0   1     1100.90     1381.36     20.62 o 
  -3   0   1      347.79      497.31      7.92 o 
  -2   0   1    18905.67    21067.42    264.99 o 
  -1   0   1       19.87       17.54      1.42 o 
   1   0   1      168.98      163.10      2.29 o 
   2   0   1    21789.48    24743.07    283.64 o 
   3   0   1      942.41     1074.65     14.03 o 
   4   0   1      370.03      432.45      7.61 o 
   5   0   1      119.04      143.34      4.21 o 
   6   0   1      474.12      493.63      9.69 o 
   7   0   1       43.41       53.69      3.52 o 
   8   0   1      153.27      137.61      5.52 o 
   9   0   1       64.70       70.37      6.44 o 
  10   0   1        3.17       12.76      6.36 o 
  11   0   1       31.27       34.99      8.19 o 
 -12   1   1        1.66       -3.39     17.34 o 
 -11   1   1      115.28      139.49     12.83 o 
 -10   1   1       41.09       34.82      6.62 o 
  -9   1   1        0.18       -2.24      4.58 o 
  -8   1   1        1.00       -2.95      2.95 o 
  -7   1   1       48.16       39.02      3.23 o 
  -6   1   1       13.16       20.05      2.75 o 
  -5   1   1       56.13      141.33     11.91 o 
  -4   1   1      205.95      285.00      6.35 o 
  -3   1   1     9436.04    12499.64    174.15 o 
  -2   1   1      729.70      915.46     13.46 o 
  -1   1   1       87.26       43.96      1.82 o 
   0   1   1       54.34       22.25      1.20 o 
   1   1   1      323.88      309.83      4.39 o 
   2   1   1     1926.11     1874.49     22.94 o 
   3   1   1     1532.26     1481.60     20.56 o 
   4   1   1       71.90      100.87      4.92 o 
   5   1   1       56.51       63.41      3.88 o 
   6   1   1       38.08       33.27      3.14 o 
   7   1   1      612.99      637.61     13.01 o 
   8   1   1       13.55        2.06      4.79 o 
   9   1   1      182.61      194.11      9.65 o 
  10   1   1        0.76       11.12      6.85 o 
  11   1   1      204.05      202.48     13.48 o 
 -12   2   1       72.71       72.99     13.31 o 
 -11   2   1       24.23       13.94      8.16 o 
 -10   2   1      268.19      277.26     24.69 o 
  -9   2   1      200.77      211.30     11.13 o 
  -8   2   1       96.09      133.59      8.17 o 
  -7   2   1      205.25      229.50      8.06 o 
  -6   2   1      345.12      311.09     11.92 o 
  -5   2   1      535.48      605.72     13.43 o 
  -4   2   1       79.17      198.11      6.17 o 
  -3   2   1       24.73        9.75      2.20 o 
  -2   2   1     4779.51     5850.64     78.39 o 
  -1   2   1      134.54      160.85      3.02 o 
   0   2   1     3535.29     2994.35     33.65 o 
   1   2   1     8137.29     7916.45     91.35 o 
   2   2   1       41.86       69.34      2.64 o 
   3   2   1      154.57      213.67      5.07 o 
   4   2   1        2.00       -1.76      1.76 o 
   5   2   1        5.35        9.20      3.16 o 
   6   2   1       14.47       19.13      3.45 o 
   7   2   1       10.48       29.75      5.20 o 
   8   2   1       54.42       41.21      6.41 o 
   9   2   1       47.48       57.57      7.41 o 
  10   2   1        0.17        1.72      6.61 o 
 -12   3   1        8.23        6.15     13.40 o 
 -11   3   1       32.71       24.27      8.29 o 
 -10   3   1       11.16        7.70      6.19 o 
  -9   3   1      526.93      548.84     21.12 o 
  -8   3   1        1.62        0.84      4.63 o 
  -7   3   1      138.28      137.47      7.97 o 
  -6   3   1        1.00        0.31      3.29 o 
  -5   3   1      956.10     1337.17     28.32 o 
  -4   3   1        0.21       11.88      3.04 o 
  -3   3   1     3028.61     3442.67     53.65 o 
  -2   3   1       14.72       23.92      1.40 o 
  -1   3   1     2769.71     2894.44     34.51 o 
   0   3   1      571.71      551.88      7.39 o 
   1   3   1     1784.79     1939.30     23.03 o 
   2   3   1        0.08       -1.43      1.43 o 
   3   3   1      405.79      411.39      9.35 o 
   4   3   1       68.29       98.32      5.02 o 
   5   3   1     1117.98     1068.82     22.01 o 
   6   3   1        0.21        2.23      5.52 o 
   7   3   1      114.17      137.08     33.60 o 
   8   3   1        0.01       11.96      6.27 o 
   9   3   1        4.25       40.75      7.39 o 
  10   3   1        0.05        9.16      7.28 o 
 -12   4   1        0.73        6.10      8.23 o 
 -11   4   1        4.88        1.44      6.59 o 
 -10   4   1        1.61       -6.13      6.83 o 
  -9   4   1       15.33       13.12      5.42 o 
  -8   4   1       81.96       90.17      8.45 o 
  -7   4   1        3.36        1.07      3.98 o 
  -6   4   1      301.59      438.17     13.31 o 
  -5   4   1       82.41       94.32      5.12 o 
  -4   4   1     1158.80     1383.71     21.62 o 
  -3   4   1       13.98        9.77      1.67 o 
  -2   4   1      233.72      214.02      5.11 o 
  -1   4   1       40.45       18.99      1.84 o 
   0   4   1      558.81      394.72      6.18 o 
   1   4   1      193.17       89.80      2.77 o 
   2   4   1      315.46      398.98     10.46 o 
   3   4   1      175.02      172.31      5.32 o 
   4   4   1     1551.47     1356.47     25.22 o 
   5   4   1        0.55        6.99      4.39 o 
   6   4   1     3333.73     3338.50     71.06 o 
   7   4   1      345.54      366.76     24.04 o 
   8   4   1      775.69      816.37     22.78 o 
   9   4   1       58.67       79.74      9.05 o 
 -12   5   1        9.77        2.72      8.00 o 
 -11   5   1       10.19        2.32      6.57 o 
 -10   5   1       21.70       23.07      9.13 o 
  -9   5   1        1.18        1.96      6.27 o 
  -8   5   1       37.97       30.30      5.37 o 
  -7   5   1       20.74       28.38      5.17 o 
  -6   5   1        1.67        3.83      3.65 o 
  -5   5   1        2.73        2.47      3.15 o 
  -4   5   1       16.66        4.17      1.95 o 
  -3   5   1      409.59      373.20      9.21 o 
  -2   5   1       99.54       81.93      3.68 o 
  -1   5   1     1170.15     1139.57     16.82 o 
   0   5   1       88.10      101.73      3.40 o 
   1   5   1        0.99       -2.65      2.65 o 
   2   5   1       96.91       98.95      4.61 o 
   3   5   1       34.91       29.75      2.89 o 
   4   5   1        5.00       13.00      3.40 o 
   5   5   1      237.19      225.17     14.89 o 
   6   5   1      148.36      180.24      9.86 o 
   7   5   1      137.39      179.11     10.53 o 
   8   5   1        2.59       16.73      7.25 o 
   9   5   1      168.71      125.00     10.25 o 
 -12   6   1       94.68       82.14      7.68 o 
 -11   6   1       12.92        3.88      5.55 o 
 -10   6   1       21.74       32.24      7.40 o 
  -9   6   1       19.58       17.20      5.25 o 
  -8   6   1        6.32        1.47      4.56 o 
  -7   6   1       68.63       73.54      5.56 o 
  -6   6   1      976.53     1072.02     21.31 o 
  -5   6   1        8.58       -0.61      2.27 o 
  -4   6   1      853.96      964.02     16.97 o 
  -3   6   1       48.30       42.58      2.45 o 
  -2   6   1      384.82      448.24      9.36 o 
  -1   6   1       23.55       50.01      3.07 o 
   0   6   1      567.44      826.23     24.81 o 
   1   6   1       63.43       67.03      3.55 o 
   2   6   1      121.66      336.18     21.95 o 
   3   6   1        1.86       19.70      4.64 o 
   4   6   1       21.36       11.23      3.77 o 
   5   6   1      118.16      123.40      9.26 o 
   6   6   1        2.06       14.58      5.97 o 
   7   6   1        8.60       29.86      7.88 o 
   8   6   1        7.98       12.58      7.44 o 
 -12   7   1       35.34       47.14      7.07 o 
 -11   7   1       17.87        6.99      5.70 o 
 -10   7   1        6.78       15.95      5.60 o 
  -9   7   1      105.74      126.78      8.21 o 
  -8   7   1        0.68       -0.19      4.26 o 
  -7   7   1      660.13      639.20     13.86 o 
  -6   7   1      111.58       87.82      4.69 o 
  -5   7   1      276.11      315.05      8.52 o 
  -4   7   1        3.53        6.38      3.77 o 
  -3   7   1      940.00     1139.05     18.05 o 
  -2   7   1      222.48      191.86      5.97 o 
  -1   7   1      388.48      464.59      9.35 o 
   0   7   1        7.52        8.43      2.47 o 
   1   7   1      124.16      159.78      7.54 o 
   2   7   1        4.16       13.30      3.38 o 
   3   7   1      267.60      299.88      7.65 o 
   4   7   1       10.63       24.44      5.41 o 
   5   7   1        1.37       -1.02      5.58 o 
   6   7   1        1.17       -0.70      7.23 o 
   7   7   1        0.42        8.87      7.23 o 
 -12   8   1      122.09      128.93     14.33 o 
 -11   8   1        3.42        9.07      6.10 o 
 -10   8   1       26.13       17.16      5.96 o 
  -9   8   1        9.71       -5.40      5.40 o 
  -8   8   1        0.15       -3.34      4.95 o 
  -7   8   1        0.05       -2.53      3.18 o 
  -6   8   1       42.22       46.94      4.09 o 
  -5   8   1        5.85        0.15      3.00 o 
  -4   8   1       19.41       18.04      3.17 o 
  -3   8   1      240.90      204.06      6.23 o 
  -2   8   1       49.35       57.32      5.02 o 
  -1   8   1      100.85       90.30      4.37 o 
   0   8   1       70.89       69.54      3.82 o 
   1   8   1        0.44       -0.43      3.15 o 
   2   8   1        3.87        1.73      3.84 o 
   3   8   1        1.71        2.81      3.60 o 
   4   8   1        0.06       -5.18      5.18 o 
   5   8   1       13.64        9.84      5.86 o 
   6   8   1       11.63       13.19      7.34 o 
   7   8   1       18.62        3.33      7.73 o 
 -12   9   1        8.73       12.86      9.25 o 
 -11   9   1       18.48       23.97      8.21 o 
 -10   9   1       24.37       27.12      7.05 o 
  -9   9   1       55.53       61.11      7.09 o 
  -8   9   1       68.53       80.59      5.87 o 
  -7   9   1       84.94       97.23      6.88 o 
  -6   9   1      424.82      412.22     10.87 o 
  -5   9   1      718.33      703.32     15.96 o 
  -4   9   1       49.68       43.62      4.34 o 
  -3   9   1        0.41       30.10      4.64 o 
  -2   9   1       29.32       39.96      3.88 o 
  -1   9   1       52.65       67.14      5.22 o 
   0   9   1       56.57       58.62      4.48 o 
   1   9   1      169.48      198.94      6.36 o 
   2   9   1      104.00      137.37      5.60 o 
   3   9   1        3.56        8.10      5.28 o 
   4   9   1        8.15       -0.78      5.64 o 
   5   9   1        0.93       -2.57      6.71 o 
   6   9   1        3.19        1.09      7.45 o 
 -12  10   1       30.49       53.75     18.11 o 
 -11  10   1        0.05        6.19      7.84 o 
 -10  10   1       15.21        2.61      7.35 o 
  -9  10   1        6.32       10.84      6.12 o 
  -8  10   1        1.25        2.04      5.57 o 
  -7  10   1      130.34      154.46      8.74 o 
  -6  10   1      219.75      183.57      7.98 o 
  -5  10   1       56.51       52.40      5.01 o 
  -4  10   1      569.73      507.99     12.25 o 
  -3  10   1        7.16       19.44      3.95 o 
  -2  10   1       54.97       80.51      5.33 o 
  -1  10   1       12.43       11.97      4.07 o 
   0  10   1       21.29       12.91      4.11 o 
   1  10   1        8.94       12.42      4.20 o 
   2  10   1        7.42        2.36      5.14 o 
   3  10   1        0.77       11.60      5.92 o 
   4  10   1       29.55       46.75      7.78 o 
   5  10   1        4.73        3.66      7.45 o 
 -11  11   1        0.97       -5.15      9.46 o 
 -10  11   1       43.95       37.08      7.10 o 
  -9  11   1        2.51       -6.08      6.08 o 
  -8  11   1       20.38       48.03      7.14 o 
  -7  11   1        2.93       23.28      6.20 o 
  -6  11   1        1.24        3.69      5.46 o 
  -5  11   1        0.12       -4.96      5.34 o 
  -4  11   1        0.61       -4.55      4.55 o 
  -3  11   1       18.53       21.28      5.05 o 
  -2  11   1        1.11       -0.44      4.26 o 
  -1  11   1       32.33       33.19      4.80 o 
   0  11   1       39.16       36.29      5.46 o 
   1  11   1       13.38       17.25      5.07 o 
   2  11   1        7.99       -5.08      6.13 o 
   3  11   1        4.22        2.55      7.17 o 
   4  11   1        1.08       -0.22      8.81 o 
 -11  12   1        9.28      -13.70     21.95 o 
 -10  12   1      185.83      164.27     11.34 o 
  -9  12   1       16.40       46.89      7.65 o 
  -8  12   1        2.40       62.32      8.59 o 
  -7  12   1       24.35       28.80      6.78 o 
  -6  12   1      153.87      128.59      9.88 o 
  -5  12   1        0.74       10.49      6.02 o 
  -4  12   1      272.47      279.54     10.16 o 
  -3  12   1        0.16       -1.21      4.94 o 
  -2  12   1      188.66      162.23      8.16 o 
  -1  12   1       15.33       21.68      5.43 o 
   0  12   1       11.48        1.59      5.03 o 
   1  12   1       20.20       26.59      8.64 o 
   2  12   1       20.06       25.91      8.59 o 
 -10  13   1       11.62       10.58      8.19 o 
  -9  13   1      212.87      206.13     19.90 o 
  -8  13   1       62.11       80.79      8.86 o 
  -7  13   1      260.68      218.80     11.28 o 
  -6  13   1       36.58       31.99      7.14 o 
  -5  13   1       10.89       15.75      6.21 o 
  -4  13   1       79.52       92.95      7.78 o 
  -3  13   1       39.98       29.65      6.41 o 
  -2  13   1        7.37       12.78      5.70 o 
  -1  13   1        1.35        2.49      5.67 o 
   0  13   1        4.01       11.28      7.26 o 
   1  13   1       61.80       64.18      8.99 o 
  -8  14   1       13.97        7.26      8.24 o 
  -7  14   1       29.11       42.85      7.72 o 
  -6  14   1        0.00       -2.97      6.19 o 
  -5  14   1        1.66       -4.79      6.02 o 
  -4  14   1       15.84       29.46      6.75 o 
  -3  14   1       17.20       13.61      6.52 o 
  -2  14   1        0.68       -6.29      6.29 o 
  -1  14   1        0.59       12.71      7.39 o 
   4 -15   2       24.49       20.70     16.62 o 
   5 -15   2        9.79       28.00     13.30 o 
   6 -15   2        0.15      -19.10     19.10 o 
   1 -14   2       13.38       20.07      6.66 o 
   2 -14   2      376.76      362.17     12.19 o 
   3 -14   2      170.45      162.92     10.85 o 
   4 -14   2        0.00       12.15      5.94 o 
   5 -14   2       14.30       21.83      6.60 o 
   6 -14   2        3.14        2.13      8.06 o 
   7 -14   2        6.01       14.66      8.43 o 
   8 -14   2       31.31       33.74      9.68 o 
  -1 -13   2       27.48       23.68      7.73 o 
   0 -13   2       17.74       68.88     10.73 o 
   1 -13   2       38.09       60.22      6.75 o 
   2 -13   2       57.07       96.86      7.12 o 
   3 -13   2      114.23      137.43      7.90 o 
   4 -13   2        3.12       17.79      5.51 o 
   5 -13   2       63.96       46.47      6.55 o 
   6 -13   2       10.04       11.44      5.73 o 
   7 -13   2        0.12        2.86      7.62 o 
   8 -13   2       17.54       12.44      8.17 o 
   9 -13   2        0.01       18.32      9.65 o 
  10 -13   2        0.72       16.59     10.47 o 
  -3 -12   2        2.24       -3.65      8.23 o 
  -2 -12   2        1.25       -0.09      7.92 o 
  -1 -12   2       26.19       40.50      6.62 o 
   0 -12   2       14.15       19.15      5.08 o 
   1 -12   2        3.49       47.30      5.44 o 
   2 -12   2        0.03        6.67      4.78 o 
   3 -12   2        2.02        0.51      5.00 o 
   4 -12   2        1.76        0.22      4.97 o 
   5 -12   2       12.38       10.21      5.57 o 
   6 -12   2       42.47       37.26      6.23 o 
   7 -12   2        0.01       17.81      6.79 o 
   8 -12   2       71.29      128.71     17.21 o 
   9 -12   2        0.00       34.36      8.43 o 
  10 -12   2      245.39      316.88     14.73 o 
  -4 -11   2       13.65       -2.61      8.44 o 
  -3 -11   2       30.11       14.66      8.52 o 
  -2 -11   2      134.34      111.97     10.27 o 
  -1 -11   2       33.59       35.54      5.84 o 
   0 -11   2       50.26       37.67      5.03 o 
   1 -11   2      214.36      166.70      7.21 o 
   2 -11   2        2.94       -0.93      4.20 o 
   3 -11   2      140.91      123.38      6.34 o 
   4 -11   2      212.20      232.37      8.59 o 
   5 -11   2       94.95      110.35      6.50 o 
   6 -11   2       66.70       99.94      7.13 o 
   7 -11   2       58.49       80.43      8.13 o 
   8 -11   2       32.74       50.14      7.15 o 
   9 -11   2      141.35      151.95     10.58 o 
  10 -11   2       31.16       32.10      7.79 o 
  11 -11   2       65.95       69.23     11.45 o 
  -5 -10   2        8.35       -1.63      7.39 o 
  -4 -10   2       21.40       48.36      7.86 o 
  -3 -10   2       25.78       28.62      6.55 o 
  -2 -10   2       87.08      155.33      7.33 o 
  -1 -10   2       25.12       33.70      4.44 o 
   0 -10   2       64.36       78.68      5.09 o 
   1 -10   2        9.97       19.01      4.17 o 
   2 -10   2      270.75      266.70      8.19 o 
   3 -10   2       18.07       56.33      4.95 o 
   4 -10   2      407.21      373.50     11.06 o 
   5 -10   2       13.55       12.73      4.09 o 
   6 -10   2       79.82       79.44      5.62 o 
   7 -10   2       46.64      105.17     21.15 o 
   8 -10   2      312.61      435.52     19.13 o 
   9 -10   2       48.52       74.23      8.16 o 
  10 -10   2       52.44       56.85     10.55 o 
  11 -10   2        1.76       -5.33      9.80 o 
  -6  -9   2       17.48       11.53      7.86 o 
  -5  -9   2       10.78       12.54      7.23 o 
  -4  -9   2        0.94       -2.94      6.16 o 
  -3  -9   2        0.96       -2.78      4.39 o 
  -2  -9   2       64.25       78.40      4.65 o 
  -1  -9   2        9.21        4.41      3.41 o 
   0  -9   2       15.95        8.33      3.38 o 
   1  -9   2        1.90        6.91      2.98 o 
   2  -9   2       51.99       49.52      3.75 o 
   3  -9   2       63.34       81.72      4.94 o 
   4  -9   2      246.66      229.90      7.73 o 
   5  -9   2       32.95       23.56      4.10 o 
   6  -9   2       10.24        5.89      5.09 o 
   7  -9   2       16.85        7.17      4.15 o 
   8  -9   2        0.67       -3.81      3.81 o 
   9  -9   2        2.94       10.08      5.86 o 
  10  -9   2        0.09        0.31      5.98 o 
  11  -9   2       79.07       82.79      9.60 o 
  12  -9   2       66.66       61.65     10.66 o 
  -7  -8   2        8.96       10.05      7.88 o 
  -6  -8   2        3.52        6.09      7.39 o 
  -5  -8   2       13.85       24.36      6.94 o 
  -4  -8   2       30.55       23.58      5.18 o 
  -3  -8   2        0.14       -2.63      3.93 o 
  -2  -8   2        8.48        2.78      4.16 o 
  -1  -8   2        1.13        5.51      3.23 o 
   0  -8   2       77.92       95.69      4.04 o 
   1  -8   2      171.98      174.80      5.03 o 
   2  -8   2      541.06      580.73     11.14 o 
   3  -8   2      114.86      107.86      4.51 o 
   4  -8   2      219.45      246.17      7.12 o 
   5  -8   2      284.82      273.46      7.75 o 
   6  -8   2        0.33       -0.67      3.17 o 
   7  -8   2       32.56       36.20      3.98 o 
   8  -8   2      133.75      142.19      6.24 o 
   9  -8   2       15.06       13.70      4.94 o 
  10  -8   2       94.24       98.92      7.14 o 
  11  -8   2        0.04        2.99      5.98 o 
  12  -8   2        6.08       -0.32      9.16 o 
  -8  -7   2        2.48       -7.95      7.95 o 
  -7  -7   2       23.11       33.03      8.49 o 
  -6  -7   2       16.81       20.76      7.12 o 
  -5  -7   2       11.70        8.36      5.88 o 
  -4  -7   2        9.11       20.05      4.70 o 
  -3  -7   2       48.94       47.37      4.59 o 
  -2  -7   2       74.25       82.96      4.21 o 
  -1  -7   2      125.66      150.66      4.85 o 
   0  -7   2      157.39      146.34      4.41 o 
   1  -7   2       28.84       54.20      2.93 o 
   2  -7   2      120.21      135.09      9.41 o 
   3  -7   2      311.55      421.65     30.91 o 
   4  -7   2       97.65      103.47      6.14 o 
   5  -7   2        0.55       -3.06      3.06 o 
   6  -7   2      111.05      123.96      5.50 o 
   7  -7   2       52.46       52.18      4.44 o 
   8  -7   2       10.82        4.12      5.01 o 
   9  -7   2       25.20       27.23      5.41 o 
  10  -7   2       71.12       67.52      6.82 o 
  11  -7   2       50.11       37.79      9.50 o 
  12  -7   2       15.63       16.06      8.55 o 
  -8  -6   2        0.34        4.95      7.39 o 
  -7  -6   2       36.88       41.94      7.64 o 
  -6  -6   2       30.82       22.41      7.13 o 
  -5  -6   2        3.66       -4.16      4.16 o 
  -4  -6   2       23.06       19.19      4.30 o 
  -3  -6   2        1.50        8.37      3.45 o 
  -2  -6   2       46.05      127.51      7.90 o 
  -1  -6   2      253.08      254.35      6.03 o 
   0  -6   2       22.90       20.92      2.86 o 
   1  -6   2       12.32       27.80      3.01 o 
   2  -6   2        0.72        3.75      4.02 o 
   3  -6   2       12.46       17.82      2.34 o 
   4  -6   2       39.49       26.70      2.47 o 
   5  -6   2       12.85        9.22      3.51 o 
   6  -6   2       57.25       58.71      4.46 o 
   7  -6   2       33.29       31.89      4.39 o 
   8  -6   2        0.34        3.22      4.59 o 
   9  -6   2       57.39       58.91      7.19 o 
  10  -6   2      241.16      263.17     11.80 o 
  11  -6   2       73.94       78.75      8.70 o 
  12  -6   2       31.38       34.06      8.43 o 
  -9  -5   2      118.20      153.54     15.34 o 
  -8  -5   2       65.11       58.07      8.11 o 
  -7  -5   2       46.17       56.76      7.53 o 
  -6  -5   2        2.56       -5.22      5.50 o 
  -5  -5   2       67.98       89.40      7.36 o 
  -4  -5   2      428.76      383.32      9.68 o 
  -3  -5   2       10.29        9.48      3.12 o 
  -2  -5   2       78.25       79.66      6.65 o 
  -1  -5   2      166.27      244.60      5.42 o 
   0  -5   2      230.75      170.85      4.55 o 
   1  -5   2     7462.18     7127.99     96.99 o 
   2  -5   2       90.02      102.55      4.27 o 
   3  -5   2      556.83      596.85     13.76 o 
   4  -5   2        2.02       -1.23      1.93 o 
   5  -5   2       15.73        9.06      2.38 o 
   6  -5   2     1004.22     1066.91     22.00 o 
   7  -5   2      133.79      153.93      6.80 o 
   8  -5   2      144.78      171.03      7.80 o 
   9  -5   2       75.06       72.19      6.31 o 
  10  -5   2        3.55       -5.53      5.53 o 
  11  -5   2        3.37       -2.15      5.57 o 
  12  -5   2       11.87        8.32      8.48 o 
 -10  -4   2       78.63       23.78     18.97 o 
  -9  -4   2       27.68       34.11     11.79 o 
  -8  -4   2       12.42       21.08      6.92 o 
  -7  -4   2        3.26        3.29      5.31 o 
  -6  -4   2       51.36       56.17      5.12 o 
  -5  -4   2       20.58       31.04      4.43 o 
  -4  -4   2      345.14      338.88     13.55 o 
  -3  -4   2      132.17      139.75      9.67 o 
  -2  -4   2      947.25      940.11     17.23 o 
  -1  -4   2       95.49       54.61      2.46 o 
   0  -4   2      862.57      877.05     13.00 o 
   1  -4   2      870.13      986.25     14.33 o 
   2  -4   2        0.65       -1.00      1.80 o 
   3  -4   2        9.46       13.18      1.94 o 
   4  -4   2      237.93      196.79      6.87 o 
   5  -4   2      434.52      485.62     10.00 o 
   6  -4   2      153.75      223.60      7.12 o 
   7  -4   2        7.14       -0.54      3.60 o 
   8  -4   2      108.76      172.44      8.24 o 
   9  -4   2        0.57        5.52      5.42 o 
  10  -4   2      122.64      112.96      8.06 o 
  11  -4   2        3.37        6.36      6.38 o 
  12  -4   2        5.56       -8.97      8.97 o 
 -10  -3   2       89.20       74.80      9.01 o 
  -9  -3   2       84.98       95.71      8.76 o 
  -8  -3   2        5.08       11.65      5.51 o 
  -7  -3   2       36.80       55.58      5.21 o 
  -6  -3   2      134.24      122.16      8.79 o 
  -5  -3   2      242.19      218.94      6.64 o 
  -4  -3   2       19.19       28.73      4.37 o 
  -3  -3   2        0.91       -2.20      2.20 o 
  -2  -3   2       66.59       53.99      2.24 o 
  -1  -3   2      747.93      608.82      8.12 o 
   0  -3   2       60.80       48.42      1.73 o 
   1  -3   2     1363.39     1432.56     19.97 o 
   2  -3   2       54.54       67.09      2.59 o 
   3  -3   2     1029.75     1232.85     17.90 o 
   4  -3   2        2.97        2.01      2.12 o 
   5  -3   2      190.98      216.47      8.00 o 
   6  -3   2       86.54      131.32      6.10 o 
   7  -3   2       45.78       55.73      4.54 o 
   8  -3   2       23.53       38.36      5.86 o 
   9  -3   2        1.27        4.87      4.95 o 
  10  -3   2       55.72       54.81      7.28 o 
  11  -3   2        4.25        0.94      7.16 o 
  12  -3   2        4.31        3.08     12.16 o 
 -10  -2   2       66.10       70.16      8.39 o 
  -9  -2   2        0.68        2.10      6.23 o 
  -8  -2   2      941.71      944.23     22.64 o 
  -7  -2   2       51.06       69.03      5.15 o 
  -6  -2   2     1401.87     1286.60     24.00 o 
  -5  -2   2      412.65      421.97      9.86 o 
  -4  -2   2       78.35      153.99      5.66 o 
  -3  -2   2      125.04       85.00      2.80 o 
  -2  -2   2      841.30      946.92     13.46 o 
  -1  -2   2     2325.01     1794.58     20.07 o 
   0  -2   2       91.16       94.60      2.20 o 
   1  -2   2      241.34      227.12      3.87 o 
   2  -2   2     2306.22     2564.40     31.19 o 
   3  -2   2     1409.08     1814.50     27.94 o 
   4  -2   2     2810.50     3654.51     59.26 o 
   5  -2   2       53.78      100.26      4.60 o 
   6  -2   2      475.69      622.65     14.56 o 
   7  -2   2        7.27        9.08      3.61 o 
   8  -2   2       52.87       54.87      4.94 o 
   9  -2   2        0.06       -3.39      3.39 o 
  10  -2   2      141.55      133.93      9.74 o 
  11  -2   2       16.27       13.44      7.94 o 
  12  -2   2        0.19        5.62     17.46 o 
 -11  -1   2        5.50       10.35      8.13 o 
 -10  -1   2        0.07       -0.04      5.82 o 
  -9  -1   2       83.83      130.91      8.23 o 
  -8  -1   2       32.98       19.05      4.48 o 
  -7  -1   2      449.43      487.12     16.14 o 
  -6  -1   2       17.99       29.40      3.51 o 
  -5  -1   2      707.58      584.94     12.19 o 
  -4  -1   2      137.62      105.35      3.83 o 
  -3  -1   2     2028.06     2185.13     30.76 o 
  -2  -1   2     1014.78     1147.21     14.60 o 
  -1  -1   2        3.52        3.74      0.83 o 
   0  -1   2       53.80       35.96      1.26 o 
   1  -1   2        4.20        1.96      0.58 o 
   2  -1   2        6.56        3.78      1.01 o 
   3  -1   2       31.53       86.58      2.39 o 
   4  -1   2      589.71      588.55     10.36 o 
   5  -1   2       14.95        2.01      1.92 o 
   6  -1   2        0.26        2.10      2.39 o 
   7  -1   2     1564.52     1737.05     30.17 o 
   8  -1   2      626.45      585.28     13.39 o 
   9  -1   2      356.84      364.59     11.34 o 
  10  -1   2        0.05        6.69      5.80 o 
  11  -1   2       20.00       18.18      9.40 o 
 -11   0   2        6.72       -2.19      6.59 o 
 -10   0   2       91.26       84.82      7.32 o 
  -9   0   2       33.98       44.67      5.97 o 
  -8   0   2      195.62      190.84      6.77 o 
  -7   0   2      147.19      120.82      6.04 o 
  -6   0   2      222.65      258.57      6.55 o 
  -5   0   2        4.41       -1.53      1.99 o 
  -4   0   2        8.30        3.93      1.76 o 
  -3   0   2      110.74      160.58      3.72 o 
  -2   0   2    25378.23    30400.75    381.07 o 
  -1   0   2       63.41       54.71      1.24 o 
   0   0   2     6629.15     5793.52     87.64 o 
   1   0   2      215.65      213.31      3.22 o 
   2   0   2     8099.21     8513.55    101.16 o 
   3   0   2      981.62     1042.99     13.15 o 
   4   0   2       56.41       41.31      2.05 o 
   5   0   2      320.80      383.35      7.26 o 
   6   0   2      506.88      558.35      9.98 o 
   7   0   2       17.50       15.03      2.96 o 
   8   0   2        0.27        2.29      3.62 o 
   9   0   2        5.95       -0.03      5.45 o 
  10   0   2       19.07       22.65      8.33 o 
  11   0   2       18.50       12.94      7.57 o 
 -12   1   2        8.75       23.46     11.02 o 
 -11   1   2       71.08       73.58      8.13 o 
 -10   1   2       58.55       72.59      9.11 o 
  -9   1   2       34.96       16.59      3.72 o 
  -8   1   2        0.61       -3.68      3.68 o 
  -7   1   2      124.52      137.94      5.35 o 
  -6   1   2       75.80       62.16      3.56 o 
  -5   1   2     6995.21     7795.25    121.45 o 
  -4   1   2        5.03        5.82      2.59 o 
  -3   1   2    30373.13    37940.32    552.15 o 
  -2   1   2      333.92      377.03      6.18 o 
  -1   1   2       20.78       -0.93      0.93 o 
   0   1   2       15.26        0.74      0.56 o 
   1   1   2     1603.52     1593.28     21.32 o 
   2   1   2     1262.32     1213.73     16.26 o 
   3   1   2        0.37       -1.00      1.49 o 
   4   1   2      280.21      256.53      5.97 o 
   5   1   2      497.91      549.09     11.58 o 
   6   1   2      145.95      143.94      5.62 o 
   7   1   2       67.46       78.31      4.90 o 
   8   1   2        3.61        0.54      5.16 o 
   9   1   2       95.69      114.81      9.10 o 
  10   1   2        1.14       -2.60      7.16 o 
  11   1   2       91.16       93.17     15.07 o 
 -12   2   2       44.41       81.64     18.71 o 
 -11   2   2       17.59        7.33      8.08 o 
 -10   2   2        0.21        0.06      8.88 o 
  -9   2   2       25.40       32.48      5.57 o 
  -8   2   2        9.32        0.08      5.21 o 
  -7   2   2      118.36      108.95      5.56 o 
  -6   2   2        9.27       12.57      3.92 o 
  -5   2   2      196.07      281.58      9.09 o 
  -4   2   2        3.67        2.88      5.30 o 
  -3   2   2     1881.48     2321.28     38.36 o 
  -2   2   2    39061.18    45623.96    549.51 o 
  -1   2   2      879.17      757.00     10.13 o 
   0   2   2    27573.84    26549.31    288.13 o 
   1   2   2      834.21      805.21     10.18 o 
   2   2   2     4291.45     3893.66     52.14 o 
   3   2   2      596.78      515.61      8.94 o 
   4   2   2      112.13      115.76      3.88 o 
   5   2   2      582.69      498.59     10.82 o 
   6   2   2      529.64      497.50     12.32 o 
   7   2   2       11.31       25.77      4.53 o 
   8   2   2       26.64       21.15      6.02 o 
   9   2   2        7.31        8.94      6.18 o 
  10   2   2       21.19       24.41      7.70 o 
 -12   3   2        3.27        5.37      9.81 o 
 -11   3   2       79.09       69.06     10.06 o 
 -10   3   2        1.41       -5.47      5.47 o 
  -9   3   2       21.93       31.15      6.43 o 
  -8   3   2       33.23       45.05      5.75 o 
  -7   3   2       32.89       33.89      4.60 o 
  -6   3   2       44.27       21.98      3.78 o 
  -5   3   2      113.84      204.19      6.58 o 
  -4   3   2       19.41       16.76      4.45 o 
  -3   3   2      307.25      353.93      7.03 o 
  -2   3   2     1163.81     1316.46     20.38 o 
  -1   3   2     1446.83     1222.96     16.12 o 
   0   3   2        2.51        2.07      1.04 o 
   1   3   2      283.13      245.43      5.91 o 
   2   3   2       99.10      129.63      3.31 o 
   3   3   2       55.25       79.52      3.41 o 
   4   3   2       96.47       84.08      4.45 o 
   5   3   2       42.04       43.32      5.57 o 
   6   3   2       74.51       72.19      6.51 o 
   7   3   2       44.88       41.93      8.06 o 
   8   3   2       14.89       28.81      6.70 o 
   9   3   2       52.22       50.24      7.59 o 
  10   3   2       97.14       93.25     10.85 o 
 -12   4   2       95.86      103.77     11.33 o 
 -11   4   2        0.72       -1.64      6.63 o 
 -10   4   2       79.98       90.28      7.96 o 
  -9   4   2       42.56       41.12      6.79 o 
  -8   4   2       42.25       37.82      7.11 o 
  -7   4   2       84.93      114.07      7.36 o 
  -6   4   2      857.99      977.83     24.33 o 
  -5   4   2      892.72      922.96     18.19 o 
  -4   4   2      975.73     1055.32     17.06 o 
  -3   4   2        6.64        2.84      1.58 o 
  -2   4   2      538.92      538.34      9.51 o 
  -1   4   2      175.63      136.63      3.21 o 
   0   4   2      225.42      186.55      4.19 o 
   1   4   2      444.65      402.61      6.84 o 
   2   4   2       97.04      103.38      4.20 o 
   3   4   2      304.45      251.60      5.80 o 
   4   4   2      523.09      565.71     19.11 o 
   5   4   2      111.92       98.71      6.35 o 
   6   4   2     1691.38     1915.65     72.59 o 
   7   4   2        0.18       59.84     11.03 o 
   8   4   2      317.51      462.84     22.53 o 
   9   4   2       10.01       37.98     11.85 o 
 -12   5   2        4.01       11.00      8.38 o 
 -11   5   2        1.87       -5.73      5.73 o 
 -10   5   2        1.65       -6.14      6.14 o 
  -9   5   2      121.85      133.69      9.22 o 
  -8   5   2        0.03       -2.14      5.58 o 
  -7   5   2      338.64      415.17     12.75 o 
  -6   5   2      345.06      294.31     10.04 o 
  -5   5   2      716.43      823.25     14.76 o 
  -4   5   2        3.25        0.85      1.81 o 
  -3   5   2      295.64      297.14      6.52 o 
  -2   5   2      641.93      556.85      9.52 o 
  -1   5   2        0.03       19.21      5.18 o 
   0   5   2      126.72      102.12      3.78 o 
   1   5   2      421.80      383.95      7.01 o 
   2   5   2       76.34      112.12      3.94 o 
   3   5   2      384.05      385.13      8.07 o 
   4   5   2      251.83      232.81      7.24 o 
   5   5   2        4.62       43.37      8.45 o 
   6   5   2      202.84      240.92     27.79 o 
   7   5   2       28.62       60.02     10.24 o 
   8   5   2      129.82      114.35      9.58 o 
   9   5   2      303.28      326.23     15.09 o 
 -12   6   2       12.88        5.69      6.51 o 
 -11   6   2       42.85       53.25      7.29 o 
 -10   6   2       12.32        3.60      6.08 o 
  -9   6   2        0.02       -4.76      4.76 o 
  -8   6   2       10.55       16.42      4.99 o 
  -7   6   2        9.00        8.27      4.19 o 
  -6   6   2      220.25      286.98      7.68 o 
  -5   6   2      296.28      281.18      7.14 o 
  -4   6   2       14.52       20.09      3.36 o 
  -3   6   2       40.69       32.63      2.92 o 
  -2   6   2      543.23      405.30      7.42 o 
  -1   6   2      898.31      771.86     13.34 o 
   0   6   2      201.84      268.24      7.32 o 
   1   6   2       67.45       63.12      3.28 o 
   2   6   2      174.93      184.58      6.07 o 
   3   6   2       13.37       15.16      3.13 o 
   4   6   2        6.29       12.90      3.49 o 
   5   6   2       21.10       56.18      9.91 o 
   6   6   2      226.56      205.23      9.72 o 
   7   6   2        4.42       18.82      7.07 o 
   8   6   2       57.77       73.16      9.91 o 
 -12   7   2        0.52        4.38      5.81 o 
 -11   7   2      163.15      175.10     12.16 o 
 -10   7   2        0.38       -1.34      5.09 o 
  -9   7   2        0.02        1.28      4.91 o 
  -8   7   2       22.15       17.28      4.68 o 
  -7   7   2      123.28      126.96      5.85 o 
  -6   7   2       48.72       56.65      3.64 o 
  -5   7   2     1578.59     1543.44     27.70 o 
  -4   7   2      546.25      446.02     10.20 o 
  -3   7   2     4843.96     4692.63     67.61 o 
  -2   7   2        0.98        8.87      2.26 o 
  -1   7   2       11.55       28.10      3.04 o 
   0   7   2      164.15      161.38      4.95 o 
   1   7   2      303.12      281.00      6.76 o 
   2   7   2      135.50      124.03      4.72 o 
   3   7   2       21.88       54.77     10.18 o 
   4   7   2      189.03      234.98     10.62 o 
   5   7   2       12.92        0.88      5.38 o 
   6   7   2        9.03        3.61      5.88 o 
   7   7   2        6.02       -0.92      7.25 o 
 -12   8   2       17.76        3.58      6.96 o 
 -11   8   2        3.67       -0.96      5.80 o 
 -10   8   2       25.12       27.63      5.68 o 
  -9   8   2        1.81       -3.22      4.62 o 
  -8   8   2       22.15        9.26      4.00 o 
  -7   8   2        6.79        2.79      3.54 o 
  -6   8   2       60.83       70.91      4.87 o 
  -5   8   2      100.86      106.45      4.97 o 
  -4   8   2       19.26       30.14      3.37 o 
  -3   8   2       71.93       77.41      3.53 o 
  -2   8   2      162.82      176.76      5.72 o 
  -1   8   2       76.07       97.28      4.46 o 
   0   8   2      232.52      236.51      7.23 o 
   1   8   2        1.21        1.30      3.05 o 
   2   8   2        1.31       16.48      3.62 o 
   3   8   2        9.44        5.26      3.66 o 
   4   8   2       12.96        7.61      5.52 o 
   5   8   2       21.33       29.09      6.42 o 
   6   8   2       30.68       26.13      7.56 o 
   7   8   2        3.16        4.10      8.36 o 
 -12   9   2        6.77       -2.58      8.14 o 
 -11   9   2      138.36      147.33     11.35 o 
 -10   9   2        1.96       -5.01      8.90 o 
  -9   9   2       45.48       48.81      6.82 o 
  -8   9   2       49.67       72.25      5.32 o 
  -7   9   2      152.08      160.52      6.75 o 
  -6   9   2      552.31      618.09     13.87 o 
  -5   9   2        4.93       10.60      6.63 o 
  -4   9   2        5.93        4.47      3.72 o 
  -3   9   2       17.75       17.45      3.64 o 
  -2   9   2       47.93       45.13      4.15 o 
  -1   9   2        0.58        6.45      3.50 o 
   0   9   2        7.44       17.11      3.45 o 
   1   9   2       48.76       96.91      6.80 o 
   2   9   2        3.94       30.18      4.20 o 
   3   9   2       30.80       36.94      6.19 o 
   4   9   2        1.00        1.52      5.74 o 
   5   9   2       10.02       -0.13      8.09 o 
   6   9   2        7.80        3.03      7.47 o 
 -12  10   2       17.56        8.71     19.58 o 
 -11  10   2       22.54       21.57      8.28 o 
 -10  10   2       59.28       61.69      8.82 o 
  -9  10   2        1.15       -5.87      5.87 o 
  -8  10   2       26.68       40.12      6.35 o 
  -7  10   2       45.86       80.69      7.07 o 
  -6  10   2        0.39       10.58      5.34 o 
  -5  10   2        0.36        0.67      4.86 o 
  -4  10   2      156.75      157.20      8.07 o 
  -3  10   2      158.32      144.07      6.16 o 
  -2  10   2       13.83       30.61      4.40 o 
  -1  10   2        1.55        3.88      4.03 o 
   0  10   2       61.98       74.28      5.09 o 
   1  10   2       10.15       10.13      4.27 o 
   2  10   2        8.41        2.82      5.95 o 
   3  10   2       35.44       26.89      6.71 o 
   4  10   2        1.73        8.38      6.41 o 
   5  10   2       19.33       18.36      7.94 o 
 -11  11   2        0.97       -7.82      7.82 o 
 -10  11   2        0.52       -6.07      7.63 o 
  -9  11   2       41.97       21.31      6.64 o 
  -8  11   2        6.95        4.24      6.22 o 
  -7  11   2      144.14      163.53      9.39 o 
  -6  11   2       49.87       48.15      6.62 o 
  -5  11   2       50.32       33.69      6.34 o 
  -4  11   2       49.23       45.72      5.85 o 
  -3  11   2        1.67       11.03      4.79 o 
  -2  11   2        9.60       18.35      5.18 o 
  -1  11   2       33.16       31.27      4.87 o 
   0  11   2        2.51        8.73      4.74 o 
   1  11   2       68.51       82.46      6.57 o 
   2  11   2        1.24       -2.92      6.49 o 
   3  11   2       37.62       36.06      8.37 o 
   4  11   2       19.94       14.14      9.45 o 
 -11  12   2       18.54       26.60     25.05 o 
 -10  12   2        9.11       15.64      6.94 o 
  -9  12   2       21.27        9.26      6.77 o 
  -8  12   2        5.22       11.15      6.65 o 
  -7  12   2       31.27       16.42      6.43 o 
  -6  12   2      196.63      173.61      9.77 o 
  -5  12   2       13.59       20.56      5.81 o 
  -4  12   2       48.70       72.86      6.83 o 
  -3  12   2       16.91       18.28      5.91 o 
  -2  12   2       17.70       57.17      6.43 o 
  -1  12   2       19.31       36.34      6.07 o 
   0  12   2        4.63        0.12      5.31 o 
   1  12   2       12.06       16.72      7.24 o 
   2  12   2        0.03       10.23      8.02 o 
 -10  13   2       91.74       64.55      9.43 o 
  -9  13   2      407.30      405.33     15.20 o 
  -8  13   2       72.88       51.48      7.93 o 
  -7  13   2      236.15      243.34     11.71 o 
  -6  13   2        4.94        9.30      6.16 o 
  -5  13   2       10.64        6.00      5.95 o 
  -4  13   2        0.85       22.62      6.09 o 
  -3  13   2       25.27       16.27      5.77 o 
  -2  13   2        7.94       -0.39      5.71 o 
  -1  13   2        0.94       -3.64      5.75 o 
   0  13   2        0.20       -2.41      7.06 o 
   1  13   2       20.73       28.98      8.63 o 
  -8  14   2       51.45       24.40      8.85 o 
  -7  14   2        9.80       19.86      7.30 o 
  -6  14   2       18.50       17.53      7.33 o 
  -5  14   2       11.10       -1.73      6.28 o 
  -4  14   2       16.76       26.57      6.82 o 
  -3  14   2        4.10        4.35      6.26 o 
  -2  14   2       14.82       16.39      7.36 o 
  -1  14   2        2.34        3.99      7.59 o 
   4 -15   3        0.20        5.33     15.17 o 
   5 -15   3        0.84        7.49     16.19 o 
   1 -14   3       12.08       25.30      8.05 o 
   2 -14   3       74.92      108.78      7.88 o 
   3 -14   3       34.27       22.88      6.34 o 
   4 -14   3       27.22       24.94      6.29 o 
   5 -14   3       10.34        8.91      7.04 o 
   6 -14   3       11.22       18.88      8.54 o 
   7 -14   3        7.67        8.50      8.43 o 
   8 -14   3        1.31        2.94      8.25 o 
  -1 -13   3        3.46        7.35      7.32 o 
   0 -13   3      180.24      175.84      9.74 o 
   1 -13   3      102.47      106.52      7.38 o 
   2 -13   3      206.92      234.52     11.03 o 
   3 -13   3      181.87      190.26      8.82 o 
   4 -13   3       41.82       56.95      8.13 o 
   5 -13   3       12.76       11.26      5.92 o 
   6 -13   3        5.45       21.50      7.22 o 
   7 -13   3        0.01        6.73      7.13 o 
   8 -13   3        1.54       20.47      9.15 o 
   9 -13   3       16.49       16.51      8.24 o 
  10 -13   3       13.74       61.30     27.56 o 
  -3 -12   3        5.89       10.58      8.87 o 
  -2 -12   3        3.63        3.53      7.05 o 
  -1 -12   3       24.30       20.99      5.72 o 
   0 -12   3        2.34       23.67      5.37 o 
   1 -12   3      145.54      203.68      8.24 o 
   2 -12   3       21.85       29.77      5.20 o 
   3 -12   3       10.90       15.22      4.88 o 
   4 -12   3        8.06        7.94      5.36 o 
   5 -12   3       22.34       23.66      5.89 o 
   6 -12   3        0.30       42.47      9.85 o 
   7 -12   3      140.96      131.81      9.37 o 
   8 -12   3      366.08      417.93     35.00 o 
   9 -12   3      189.39      191.31     12.05 o 
  10 -12   3      614.56      584.68     19.75 o 
  -4 -11   3        0.11       12.52      8.74 o 
  -3 -11   3       26.26       35.21      9.16 o 
  -2 -11   3       48.28       32.56      5.98 o 
  -1 -11   3       55.01       49.76      6.57 o 
   0 -11   3        6.48        3.00      4.43 o 
   1 -11   3       70.41       62.73      5.35 o 
   2 -11   3        2.79       -4.18      4.18 o 
   3 -11   3       43.94       34.59      5.17 o 
   4 -11   3       17.12       23.82      4.77 o 
   5 -11   3        6.32        9.64      4.47 o 
   6 -11   3      192.98      215.57      9.00 o 
   7 -11   3      178.30      195.10      8.36 o 
   8 -11   3        4.97        8.05      9.05 o 
   9 -11   3        1.43        3.19      7.30 o 
  10 -11   3       14.53        7.50      7.43 o 
  11 -11   3        3.17        5.43     12.00 o 
  -5 -10   3       12.43        5.96      7.40 o 
  -4 -10   3      206.63      204.98     15.26 o 
  -3 -10   3        1.93        6.97      5.66 o 
  -2 -10   3      443.96      404.89     12.57 o 
  -1 -10   3        1.23        2.23      3.70 o 
   0 -10   3      290.82      222.14      7.44 o 
   1 -10   3       66.83       65.61      5.02 o 
   2 -10   3      343.61      277.82      8.35 o 
   3 -10   3      200.40      216.29      7.88 o 
   4 -10   3      150.21      141.59      6.84 o 
   5 -10   3        4.98       -3.18      5.22 o 
   6 -10   3      128.06      145.17      6.82 o 
   7 -10   3      783.60      828.26     19.23 o 
   8 -10   3     1048.77     1091.36     23.49 o 
   9 -10   3      659.23      704.12     18.81 o 
  10 -10   3      119.95      126.42     10.09 o 
  11 -10   3       20.83       27.07     11.40 o 
  -6  -9   3        2.42       17.02      7.95 o 
  -5  -9   3        4.48        6.95      7.71 o 
  -4  -9   3        0.12        1.08      6.28 o 
  -3  -9   3        0.02        2.49      4.43 o 
  -2  -9   3       62.89       97.46      4.97 o 
  -1  -9   3       21.65       24.83      3.80 o 
   0  -9   3        0.72        6.96      3.29 o 
   1  -9   3       90.87       85.52      4.30 o 
   2  -9   3       33.99       44.23      3.78 o 
   3  -9   3      222.64      214.93      7.37 o 
   4  -9   3       13.75       22.02      4.56 o 
   5  -9   3       18.34       18.31      4.03 o 
   6  -9   3      170.04      208.28      9.03 o 
   7  -9   3        1.01        0.17      3.46 o 
   8  -9   3       60.10       71.58      5.37 o 
   9  -9   3      248.45      250.20     11.61 o 
  10  -9   3       28.56       15.18      7.85 o 
  11  -9   3        3.57       -5.50      8.93 o 
  12  -9   3        3.76       -9.39      9.39 o 
  -7  -8   3        3.97        5.24      7.70 o 
  -6  -8   3       29.64       51.70      8.22 o 
  -5  -8   3       17.14       15.89      6.84 o 
  -4  -8   3       22.41       21.72      4.60 o 
  -3  -8   3        9.25        7.83      4.15 o 
  -2  -8   3        1.55       -3.08      3.08 o 
  -1  -8   3        1.53       -1.50      3.21 o 
   0  -8   3        3.46       12.77      3.44 o 
   1  -8   3       38.76       48.54      3.15 o 
   2  -8   3      295.34      307.32      7.65 o 
   3  -8   3        0.31       -1.94      2.55 o 
   4  -8   3       17.50       20.74      3.22 o 
   5  -8   3       97.13      105.44      4.91 o 
   6  -8   3       88.93       75.35      4.23 o 
   7  -8   3        1.03       -1.95      2.99 o 
   8  -8   3        0.95       -1.32      4.29 o 
   9  -8   3        0.29       -4.58      4.58 o 
  10  -8   3        4.43       13.28      6.11 o 
  11  -8   3       16.66       13.30      8.35 o 
  12  -8   3        4.59       15.42      9.00 o 
  -8  -7   3        0.99        7.44      7.73 o 
  -7  -7   3       47.88       31.17      7.99 o 
  -6  -7   3        8.00       14.55      6.86 o 
  -5  -7   3       16.31        8.50      6.08 o 
  -4  -7   3       26.23       38.98      4.98 o 
  -3  -7   3       10.55       10.82      3.91 o 
  -2  -7   3      167.99      133.25      5.57 o 
  -1  -7   3       14.16       11.19      2.77 o 
   0  -7   3       81.12       97.82      3.74 o 
   1  -7   3       96.56      125.22      5.23 o 
   2  -7   3     1307.45     1236.63     19.32 o 
   3  -7   3     4039.21     3716.12     56.53 o 
   4  -7   3      221.64      215.64      5.67 o 
   5  -7   3       90.43       97.25      4.71 o 
   6  -7   3        5.84       -1.12      2.56 o 
   7  -7   3      140.23      136.41      5.42 o 
   8  -7   3       54.51       57.57      5.48 o 
   9  -7   3        1.07       -4.55      4.55 o 
  10  -7   3       26.92       28.92      5.89 o 
  11  -7   3       23.86       17.39      7.14 o 
  12  -7   3        1.63        6.65     11.03 o 
  -8  -6   3        0.03        6.59      7.35 o 
  -7  -6   3       10.21       13.50      6.91 o 
  -6  -6   3       11.82       14.00      6.49 o 
  -5  -6   3        4.03       25.69      5.85 o 
  -4  -6   3        2.13        0.59      4.22 o 
  -3  -6   3       50.39       42.74      4.00 o 
  -2  -6   3      242.82      286.96      6.50 o 
  -1  -6   3       28.61       35.29      3.16 o 
   0  -6   3      118.70      145.79      5.90 o 
   1  -6   3      191.86      170.44      5.51 o 
   2  -6   3      156.78      174.48      5.79 o 
   3  -6   3      105.17      125.59      3.93 o 
   4  -6   3       28.16       31.75      3.71 o 
   5  -6   3        0.00       -1.42      2.19 o 
   6  -6   3       76.34       73.75      3.66 o 
   7  -6   3      118.39      149.49      6.74 o 
   8  -6   3      198.02      196.33     10.78 o 
   9  -6   3      241.55      240.23     12.99 o 
  10  -6   3      639.62      637.18     18.24 o 
  11  -6   3       70.01       48.60      7.41 o 
  12  -6   3        1.70       -7.36      7.36 o 
  -9  -5   3      126.86       93.43      9.96 o 
  -8  -5   3        0.58        4.14      7.48 o 
  -7  -5   3      108.28      114.04      9.01 o 
  -6  -5   3        1.07        0.04      4.88 o 
  -5  -5   3      293.25      279.18      8.86 o 
  -4  -5   3      128.33      103.85      4.83 o 
  -3  -5   3       14.56        8.71      2.94 o 
  -2  -5   3     1010.62      993.99     15.07 o 
  -1  -5   3       95.66      117.00      3.57 o 
   0  -5   3      184.72       99.06      3.79 o 
   1  -5   3      271.77      190.05      7.98 o 
   2  -5   3      153.06      171.95      4.64 o 
   3  -5   3       86.62       95.32      3.65 o 
   4  -5   3      152.98      163.90      5.08 o 
   5  -5   3      543.00      635.72     11.63 o 
   6  -5   3        3.96        4.10      3.15 o 
   7  -5   3        9.48        8.57      4.09 o 
   8  -5   3       60.58       65.97      5.56 o 
   9  -5   3       29.41       38.29      5.87 o 
  10  -5   3       41.24       63.39      6.52 o 
  11  -5   3        0.25       -6.33      6.33 o 
  12  -5   3       27.31       13.83      9.12 o 
 -10  -4   3       17.70       21.95     17.26 o 
  -9  -4   3      132.63      108.95      9.79 o 
  -8  -4   3       13.87       23.87      6.49 o 
  -7  -4   3       77.23       79.25      7.04 o 
  -6  -4   3       10.50       33.53      8.11 o 
  -5  -4   3      158.84      164.09      6.82 o 
  -4  -4   3     1078.69     1105.61     18.79 o 
  -3  -4   3      609.24      611.59     11.33 o 
  -2  -4   3     9147.20     8878.15    121.31 o 
  -1  -4   3      137.12      157.04      3.85 o 
   0  -4   3     5378.88     5429.16     76.77 o 
   1  -4   3      746.54      494.37      8.23 o 
   2  -4   3      452.90      451.41      8.24 o 
   3  -4   3        7.20        6.70      1.77 o 
   4  -4   3        1.20       -0.55      1.83 o 
   5  -4   3       26.12       60.58      3.47 o 
   6  -4   3       99.25       93.84      4.60 o 
   7  -4   3       73.69       71.77      5.11 o 
   8  -4   3      268.72      264.66     10.11 o 
   9  -4   3      208.37      230.34     10.24 o 
  10  -4   3      242.13      247.40     17.17 o 
  11  -4   3       55.63       41.57      7.30 o 
  12  -4   3        0.93       -7.53     12.11 o 
 -10  -3   3        2.98        7.48      7.33 o 
  -9  -3   3      110.23       99.82      8.23 o 
  -8  -3   3        2.89        8.10      6.33 o 
  -7  -3   3       11.91        2.71      4.33 o 
  -6  -3   3       59.27       42.40      5.46 o 
  -5  -3   3        2.33       -0.63      3.63 o 
  -4  -3   3      353.25      390.95      8.88 o 
  -3  -3   3       37.78       52.27      2.96 o 
  -2  -3   3       10.25        6.42      1.83 o 
  -1  -3   3       24.37       40.87      1.87 o 
   0  -3   3      178.31      102.98      2.41 o 
   1  -3   3       82.62       49.02      2.31 o 
   2  -3   3       53.60       68.56      2.04 o 
   3  -3   3      615.36      656.24     10.04 o 
   4  -3   3     1385.33     1528.34     22.97 o 
   5  -3   3     1400.19     1644.32     31.33 o 
   6  -3   3      254.04      301.07      8.56 o 
   7  -3   3        4.55       -3.25      3.25 o 
   8  -3   3        4.56        2.18      4.38 o 
   9  -3   3      179.75      198.55     10.09 o 
  10  -3   3       72.57       60.76      9.53 o 
  11  -3   3       13.61       -0.37      7.06 o 
  12  -3   3       12.03      -11.16     11.16 o 
 -11  -2   3       48.02       53.14     20.38 o 
 -10  -2   3       31.21       57.09      7.60 o 
  -9  -2   3       27.56       25.93      6.35 o 
  -8  -2   3      725.32      690.17     18.31 o 
  -7  -2   3      275.54      281.25     12.45 o 
  -6  -2   3      183.07      166.43      6.38 o 
  -5  -2   3        0.33        1.99      3.38 o 
  -4  -2   3      661.56      673.06     11.97 o 
  -3  -2   3      521.73      442.51      7.82 o 
  -2  -2   3      529.42      619.06      9.10 o 
  -1  -2   3     7084.68     6598.32     75.43 o 
   0  -2   3     4847.81     4402.93     51.44 o 
   1  -2   3     1100.67     1045.04     14.51 o 
   2  -2   3     2893.46     3153.65     36.15 o 
   3  -2   3       49.61      101.28      3.84 o 
   4  -2   3       28.86       59.88      2.29 o 
   5  -2   3       13.20       12.81      2.04 o 
   6  -2   3       89.31       87.87      4.15 o 
   7  -2   3      143.46      154.65      5.85 o 
   8  -2   3        0.06        1.25      2.98 o 
   9  -2   3       19.71       31.98      4.63 o 
  10  -2   3       12.20       28.05      6.18 o 
  11  -2   3       51.22       54.81     10.12 o 
  12  -2   3        0.32       26.33     17.36 o 
 -11  -1   3       40.14       34.70      7.90 o 
 -10  -1   3        0.61        4.23      8.50 o 
  -9  -1   3      250.93      218.13     10.25 o 
  -8  -1   3       81.27      106.40      6.37 o 
  -7  -1   3     2828.09     2984.84     51.65 o 
  -6  -1   3      130.75      103.51      4.91 o 
  -5  -1   3      673.67      634.96     12.24 o 
  -4  -1   3      319.87      269.45      6.51 o 
  -3  -1   3      266.34      397.89      6.96 o 
  -2  -1   3        1.42       -1.07      1.18 o 
  -1  -1   3      159.30      164.68      2.84 o 
   0  -1   3       76.29       61.51      1.50 o 
   1  -1   3      433.62      319.20      4.77 o 
   2  -1   3     2093.34     2004.63     26.25 o 
   3  -1   3      422.53      488.19      7.24 o 
   4  -1   3        8.00       46.02      2.21 o 
   5  -1   3      399.92      519.06      9.63 o 
   6  -1   3       17.80       13.76      2.61 o 
   7  -1   3       91.81       89.12      4.25 o 
   8  -1   3       18.51       30.36      3.80 o 
   9  -1   3      371.13      335.74     11.89 o 
  10  -1   3        9.61       -0.52      5.96 o 
  11  -1   3       69.50       56.79     10.00 o 
 -11   0   3        0.35       -0.58      6.68 o 
 -10   0   3        1.89       12.29      5.59 o 
  -9   0   3       16.44       29.19      5.09 o 
  -8   0   3       46.76       56.25      4.23 o 
  -7   0   3        2.61        4.99      3.09 o 
  -6   0   3      252.07      291.19      7.37 o 
  -5   0   3       12.95        5.07      2.44 o 
  -4   0   3       89.76       63.83      2.78 o 
  -3   0   3      133.83      278.84      5.15 o 
  -2   0   3    33007.16    36386.02    429.30 o 
  -1   0   3      864.95      951.78     10.95 o 
   0   0   3      731.20      753.88      9.34 o 
   1   0   3     1080.60      903.57     10.97 o 
   2   0   3     2110.75     2208.96     27.26 o 
   3   0   3       20.66       21.45      1.63 o 
   4   0   3      362.54      523.91     10.17 o 
   5   0   3        1.40       11.26      3.41 o 
   6   0   3     1152.84     1233.94     21.30 o 
   7   0   3      317.14      317.41     10.66 o 
   8   0   3      199.90      209.89      8.63 o 
   9   0   3        5.42       13.82      6.42 o 
  10   0   3       49.24       43.05      8.02 o 
  11   0   3       10.75       10.81      8.93 o 
 -12   1   3        6.77        5.10     12.57 o 
 -11   1   3       45.83       32.53      6.71 o 
 -10   1   3        4.81        6.20      5.77 o 
  -9   1   3       82.36       68.88      4.67 o 
  -8   1   3       15.71       16.79      3.36 o 
  -7   1   3      423.92      336.42      7.94 o 
  -6   1   3      162.42      195.88      5.54 o 
  -5   1   3     3801.61     4721.33     70.31 o 
  -4   1   3      356.20      527.25      9.03 o 
  -3   1   3     9930.81    11792.32    153.35 o 
  -2   1   3      201.46      258.59      3.86 o 
  -1   1   3       41.02       24.79      1.34 o 
   0   1   3       10.79       -0.31      0.63 o 
   1   1   3      255.55      159.98      3.12 o 
   2   1   3       57.22       26.92      2.22 o 
   3   1   3      430.34      432.14      7.70 o 
   4   1   3      470.11      427.95      8.85 o 
   5   1   3        0.72        4.10      2.76 o 
   6   1   3        4.57        4.63      3.13 o 
   7   1   3        6.14       11.60      3.76 o 
   8   1   3        0.79       -5.18      5.18 o 
   9   1   3       12.79       23.07      6.62 o 
  10   1   3        1.52        7.51      7.19 o 
  11   1   3        3.69       -1.85     11.54 o 
 -12   2   3       97.83       73.58     12.37 o 
 -11   2   3        0.10        2.85      8.09 o 
 -10   2   3       75.91       96.13      7.98 o 
  -9   2   3      183.00      182.01      9.19 o 
  -8   2   3      166.75      235.93      9.40 o 
  -7   2   3      231.11      244.70     12.19 o 
  -6   2   3     3872.86     4454.33     97.73 o 
  -5   2   3      208.89      257.91      8.27 o 
  -4   2   3    13244.68    15450.31    306.49 o 
  -3   2   3     2866.34     2905.76     39.81 o 
  -2   2   3    46713.75    51387.89    601.48 o 
  -1   2   3    14803.80    14245.27    179.58 o 
   0   2   3    67526.95    62106.54    693.43 o 
   1   2   3      184.24      143.67      2.72 o 
   2   2   3      289.46      245.97      5.79 o 
   3   2   3      290.45      365.47      7.01 o 
   4   2   3     1781.98     1612.57     27.09 o 
   5   2   3      133.90      129.69      5.52 o 
   6   2   3       43.86       24.78      3.94 o 
   7   2   3        3.54       -0.92      5.75 o 
   8   2   3       93.32       96.48      7.85 o 
   9   2   3        6.13        6.76      6.56 o 
  10   2   3       53.87       63.23      8.69 o 
 -12   3   3        0.00        6.99      9.89 o 
 -11   3   3       63.35       39.90      9.06 o 
 -10   3   3        2.96        3.70      6.25 o 
  -9   3   3        2.72       -4.08      5.30 o 
  -8   3   3       79.73      116.70      7.33 o 
  -7   3   3      152.63      142.51      8.22 o 
  -6   3   3        1.22        3.55      3.31 o 
  -5   3   3      410.61      420.51     15.19 o 
  -4   3   3      585.27      630.60     11.57 o 
  -3   3   3       12.35        3.90      1.73 o 
  -2   3   3      299.89      237.90      6.04 o 
  -1   3   3     1814.47     1902.54     25.58 o 
   0   3   3     1328.32     1216.07     15.56 o 
   1   3   3     3636.06     3645.29     45.08 o 
   2   3   3      443.39      480.58      7.94 o 
   3   3   3       61.88       82.83      3.94 o 
   4   3   3        5.62        6.03      2.49 o 
   5   3   3      454.74      429.60     10.39 o 
   6   3   3       10.02        4.69      4.48 o 
   7   3   3        2.65       -3.53      7.01 o 
   8   3   3       30.02       13.81      6.34 o 
   9   3   3      261.45      234.94     12.97 o 
  10   3   3       36.52       57.74      9.59 o 
 -12   4   3      209.75      208.23     14.66 o 
 -11   4   3       33.79       35.96      7.75 o 
 -10   4   3       19.84       26.64      6.62 o 
  -9   4   3        3.64       -0.65      5.48 o 
  -8   4   3       10.14       -0.90      5.72 o 
  -7   4   3       91.14       98.67      7.19 o 
  -6   4   3        3.12        5.55      4.45 o 
  -5   4   3       28.77       17.53      3.15 o 
  -4   4   3      338.58      300.27      6.59 o 
  -3   4   3      135.62      154.21      4.61 o 
  -2   4   3     1164.98     1291.10     21.37 o 
  -1   4   3      231.01      212.11      4.15 o 
   0   4   3        8.00        6.10      1.38 o 
   1   4   3      108.39      142.95      3.71 o 
   2   4   3      988.63      952.23     14.85 o 
   3   4   3       13.23       10.58      2.76 o 
   4   4   3       30.59       47.70      5.78 o 
   5   4   3       23.70       19.41      3.92 o 
   6   4   3        6.91       21.62     14.31 o 
   7   4   3      242.14      253.13     11.68 o 
   8   4   3        4.53       53.40      7.85 o 
   9   4   3       98.41      119.77     15.32 o 
 -12   5   3        2.60       -8.44      8.44 o 
 -11   5   3        2.60       -0.89      5.77 o 
 -10   5   3        4.90       -5.26      5.26 o 
  -9   5   3       55.58       37.10      7.90 o 
  -8   5   3        5.65       -1.68      5.00 o 
  -7   5   3      580.98      689.87     17.85 o 
  -6   5   3       28.36       24.44      4.25 o 
  -5   5   3     1526.80     1594.38     26.50 o 
  -4   5   3        3.89        0.47      1.80 o 
  -3   5   3       47.89       72.99      3.48 o 
  -2   5   3      586.88      483.70     10.89 o 
  -1   5   3       14.05        3.35      1.60 o 
   0   5   3       23.31        9.93      1.99 o 
   1   5   3     1000.05      877.60     13.98 o 
   2   5   3      254.78      220.04      5.22 o 
   3   5   3      354.76      340.49      8.04 o 
   4   5   3      376.42      379.48      9.82 o 
   5   5   3       96.35       69.57      5.13 o 
   6   5   3       27.43       80.18      9.55 o 
   7   5   3        1.91       10.50      7.09 o 
   8   5   3      137.05      194.58     18.04 o 
   9   5   3       44.06       82.30     11.03 o 
 -12   6   3        6.98        6.67      7.09 o 
 -11   6   3       46.26       56.59      7.03 o 
 -10   6   3       16.12        1.95      5.52 o 
  -9   6   3       96.23      100.40      7.64 o 
  -8   6   3       45.81       47.35      5.91 o 
  -7   6   3        8.32        7.91      4.02 o 
  -6   6   3      205.97      254.70      7.23 o 
  -5   6   3       11.59       15.16      2.44 o 
  -4   6   3      162.69      159.39      6.13 o 
  -3   6   3        3.60        1.14      2.52 o 
  -2   6   3      395.62      369.79      7.60 o 
  -1   6   3      375.88      369.79      7.25 o 
   0   6   3       17.81        7.23      2.30 o 
   1   6   3       17.03       19.63      2.56 o 
   2   6   3      522.40      459.15      9.63 o 
   3   6   3        2.23        6.70      2.96 o 
   4   6   3      950.66      990.50     20.66 o 
   5   6   3      157.52      151.29     10.03 o 
   6   6   3     1010.50      923.59     22.47 o 
   7   6   3      209.21      204.15     12.71 o 
   8   6   3       44.75       49.63      8.60 o 
 -12   7   3       56.52       79.91      8.26 o 
 -11   7   3       36.05       54.79      7.35 o 
 -10   7   3       11.06        7.60      5.73 o 
  -9   7   3       95.92      125.65      7.53 o 
  -8   7   3       14.43       20.87      4.84 o 
  -7   7   3       47.13       37.08      3.88 o 
  -6   7   3       12.95        0.93      2.76 o 
  -5   7   3       91.57      122.04      7.86 o 
  -4   7   3      227.75      211.51      8.02 o 
  -3   7   3        0.27       16.78      5.92 o 
  -2   7   3      197.81      158.74      4.55 o 
  -1   7   3        2.53        5.22      2.65 o 
   0   7   3       37.38       34.87      3.14 o 
   1   7   3       67.69      104.88      7.22 o 
   2   7   3        0.76        9.65      3.52 o 
   3   7   3        0.27        9.29      3.54 o 
   4   7   3        4.76       50.97      5.94 o 
   5   7   3       49.27       52.14      6.58 o 
   6   7   3       18.03       34.31      6.72 o 
   7   7   3        0.38        0.57      7.02 o 
 -12   8   3       85.18       79.65      8.65 o 
 -11   8   3       61.70       72.24      7.66 o 
 -10   8   3      160.09      186.12      9.41 o 
  -9   8   3        9.00       10.06      5.07 o 
  -8   8   3      155.87      172.39      7.72 o 
  -7   8   3        5.28        8.45      3.39 o 
  -6   8   3      354.07      381.06     11.60 o 
  -5   8   3       21.66       20.04      4.05 o 
  -4   8   3      707.69      824.87     19.68 o 
  -3   8   3       65.87       53.10      4.00 o 
  -2   8   3      120.27      144.42      4.80 o 
  -1   8   3       26.39       32.93      3.46 o 
   0   8   3      666.25      640.94     11.68 o 
   1   8   3       57.83       54.00      4.25 o 
   2   8   3      603.38      560.20     17.48 o 
   3   8   3        0.53        2.36      4.27 o 
   4   8   3        9.34       -1.27      5.41 o 
   5   8   3       12.32       15.24      6.16 o 
   6   8   3       28.47       23.49      8.15 o 
 -12   9   3        4.13       -3.16      7.98 o 
 -11   9   3       10.73        9.36      7.91 o 
 -10   9   3        5.56        8.79      7.20 o 
  -9   9   3        0.53       13.34      6.82 o 
  -8   9   3        6.53       -0.81      4.49 o 
  -7   9   3       55.81       58.67      4.81 o 
  -6   9   3       77.11       75.06      8.19 o 
  -5   9   3      383.78      393.52     12.45 o 
  -4   9   3        9.57       13.33      4.86 o 
  -3   9   3        3.28        5.00      4.22 o 
  -2   9   3      204.00      195.61      6.59 o 
  -1   9   3       66.43       48.22      4.24 o 
   0   9   3       22.88       25.78      3.58 o 
   1   9   3      323.93      312.47     11.47 o 
   2   9   3        8.13       13.49      4.95 o 
   3   9   3       30.57       38.35      6.09 o 
   4   9   3       44.76       56.71      6.97 o 
   5   9   3       39.26       38.73      7.77 o 
   6   9   3       17.02       11.95      8.63 o 
 -12  10   3       17.01        0.82     22.12 o 
 -11  10   3        0.62       -7.61      7.61 o 
 -10  10   3        2.97        3.62      8.92 o 
  -9  10   3       40.32       50.21      7.04 o 
  -8  10   3       17.52       23.75      6.35 o 
  -7  10   3        0.96        9.27      5.55 o 
  -6  10   3       52.67       61.47      6.55 o 
  -5  10   3       28.96       19.47      5.45 o 
  -4  10   3        3.63       19.17      4.76 o 
  -3  10   3       22.73       35.31      6.12 o 
  -2  10   3        9.59        2.63      4.12 o 
  -1  10   3        1.99       -3.89      3.89 o 
   0  10   3        8.83       17.10      4.86 o 
   1  10   3       22.84       40.08      5.02 o 
   2  10   3       12.39        2.97      5.85 o 
   3  10   3        1.71       17.91      6.67 o 
   4  10   3        8.38        9.35      6.48 o 
   5  10   3        2.43       -0.08      7.51 o 
 -11  11   3       51.29       40.44      9.56 o 
 -10  11   3       55.05       48.16      7.81 o 
  -9  11   3        0.59       -6.03      6.03 o 
  -8  11   3       63.39       57.05      7.35 o 
  -7  11   3       31.33       61.90      7.18 o 
  -6  11   3      116.25      151.56      8.77 o 
  -5  11   3       25.87       26.75      5.95 o 
  -4  11   3       34.67       32.26      5.60 o 
  -3  11   3        1.74        8.24      5.00 o 
  -2  11   3        6.41        5.02      4.94 o 
  -1  11   3       47.69       50.36      7.17 o 
   0  11   3        8.28       13.74      5.42 o 
   1  11   3       26.83       44.97      5.79 o 
   2  11   3       35.68       27.03      7.49 o 
   3  11   3       47.34       45.94      8.27 o 
   4  11   3       20.24       -2.76     14.07 o 
 -10  12   3        6.47       15.71      6.94 o 
  -9  12   3        5.87       -2.15      6.67 o 
  -8  12   3        0.04       -3.80      6.24 o 
  -7  12   3       37.93       28.00      6.90 o 
  -6  12   3       33.51       64.33      7.26 o 
  -5  12   3       16.11       20.74      5.93 o 
  -4  12   3       49.03       43.18      6.41 o 
  -3  12   3        4.69        2.43      5.54 o 
  -2  12   3       36.46       44.29      6.33 o 
  -1  12   3        7.46       11.70      5.67 o 
   0  12   3       21.46        8.21      5.60 o 
   1  12   3        0.72       17.57      7.38 o 
   2  12   3       74.58      103.48     13.25 o 
 -10  13   3       38.73       17.23     13.56 o 
  -9  13   3      207.77      202.98     11.10 o 
  -8  13   3       18.73       20.31      7.25 o 
  -7  13   3       92.27      115.90      9.14 o 
  -6  13   3        4.51        3.18      6.48 o 
  -5  13   3       43.57       45.69      6.84 o 
  -4  13   3        1.49        1.43      5.81 o 
  -3  13   3        0.05       -0.57      5.75 o 
  -2  13   3       10.59        9.42      5.98 o 
  -1  13   3        0.04       -0.54      5.78 o 
   0  13   3        1.64       11.81      7.42 o 
   1  13   3        0.94        8.37      8.15 o 
  -8  14   3        5.40        5.89      7.23 o 
  -7  14   3       29.91       31.28      7.97 o 
  -6  14   3       21.50       25.44      7.45 o 
  -5  14   3        0.03       14.64      7.06 o 
  -4  14   3       70.24       43.88      7.63 o 
  -3  14   3       25.04       21.73      7.67 o 
  -2  14   3        4.63       -0.59      6.24 o 
  -1  14   3        8.59      -10.13     10.35 o 
   4 -15   4        0.01       22.08     22.87 o 
   5 -15   4       28.56       23.95     17.55 o 
   1 -14   4        0.26       -5.42      6.26 o 
   2 -14   4        4.33       22.24      6.12 o 
   3 -14   4        7.19       12.44      5.73 o 
   4 -14   4        0.59       10.92      6.86 o 
   5 -14   4        5.16       -7.24      7.24 o 
   6 -14   4        8.99       28.63      8.64 o 
   7 -14   4        0.06       22.73     10.09 o 
   8 -14   4        0.06       14.93      8.36 o 
  -1 -13   4        0.20        1.17      7.75 o 
   0 -13   4       62.10       43.70      6.88 o 
   1 -13   4      157.38      127.78      7.89 o 
   2 -13   4      215.76      186.43      8.92 o 
   3 -13   4       88.90       58.53      6.41 o 
   4 -13   4       78.85       74.30      6.74 o 
   5 -13   4        9.92        7.24      6.67 o 
   6 -13   4       23.29       24.08      7.41 o 
   7 -13   4       34.14       32.09      7.60 o 
   8 -13   4       46.84       46.87      9.11 o 
   9 -13   4       47.10       42.69      9.13 o 
  -3 -12   4        0.01       -8.19      8.19 o 
  -2 -12   4        0.16        2.02      7.04 o 
  -1 -12   4       29.12       37.19      6.05 o 
   0 -12   4       47.72       88.61      6.66 o 
   1 -12   4      304.01      297.95      9.92 o 
   2 -12   4       84.33       77.30      6.07 o 
   3 -12   4       51.48       71.08      6.25 o 
   4 -12   4       13.86       27.51      5.94 o 
   5 -12   4        7.82        9.18      5.50 o 
   6 -12   4      229.71      217.56     10.89 o 
   7 -12   4       51.58       36.35      7.68 o 
   8 -12   4      792.59      762.26     24.41 o 
   9 -12   4      154.28      150.62     11.92 o 
  10 -12   4      238.40      191.97     15.48 o 
  -4 -11   4        1.39       -6.23      8.33 o 
  -3 -11   4        2.19       11.67      7.99 o 
  -2 -11   4        0.02        0.14      4.97 o 
  -1 -11   4        0.51        7.35      5.15 o 
   0 -11   4        3.24       24.04      6.47 o 
   1 -11   4        6.37       47.37      6.77 o 
   2 -11   4        4.95        2.21      4.13 o 
   3 -11   4       20.34       40.54      4.99 o 
   4 -11   4       27.83       35.76      5.13 o 
   5 -11   4        9.39       75.10     11.70 o 
   6 -11   4       21.29       22.85      4.94 o 
   7 -11   4      175.48      191.28      9.04 o 
   8 -11   4        6.18        5.53      6.15 o 
   9 -11   4        9.68       57.09     15.01 o 
  10 -11   4       14.54       23.85      7.51 o 
  11 -11   4      250.76      258.98     19.05 o 
  -5 -10   4        0.15       -4.67      7.34 o 
  -4 -10   4      167.53       92.43      9.38 o 
  -3 -10   4       25.62       21.39      9.33 o 
  -2 -10   4      252.56      208.29      7.71 o 
  -1 -10   4        6.59       -2.74      3.73 o 
   0 -10   4      160.67      156.31      6.04 o 
   1 -10   4       76.75      103.09      5.76 o 
   2 -10   4       58.83       44.41      4.65 o 
   3 -10   4        2.29       22.16      4.27 o 
   4 -10   4        0.03       -3.77      3.77 o 
   5 -10   4        0.04        0.87      3.91 o 
   6 -10   4      263.65      271.72      9.30 o 
   7 -10   4      371.48      358.67     16.85 o 
   8 -10   4      358.13      376.07     13.29 o 
   9 -10   4      426.69      460.05     14.91 o 
  10 -10   4        4.75       22.61      7.88 o 
  11 -10   4       67.30       53.53     10.41 o 
  -6  -9   4       29.72       14.17      7.88 o 
  -5  -9   4       15.04       10.51      9.92 o 
  -4  -9   4       30.79       33.46      7.30 o 
  -3  -9   4        1.96       11.37      4.57 o 
  -2  -9   4       71.41      117.15      5.67 o 
  -1  -9   4       88.30       94.72      5.66 o 
   0  -9   4        5.15       16.83      3.50 o 
   1  -9   4       88.41       81.19      4.15 o 
   2  -9   4       74.61       86.09      4.66 o 
   3  -9   4        0.09        3.36      3.50 o 
   4  -9   4       29.54       36.31      4.26 o 
   5  -9   4        0.93       -3.30      4.14 o 
   6  -9   4      414.43      394.18     11.33 o 
   7  -9   4      149.63      147.21      5.68 o 
   8  -9   4      418.24      424.63     11.05 o 
   9  -9   4      158.37      153.32      9.38 o 
  10  -9   4        0.17       -6.93      6.93 o 
  11  -9   4        0.25       -8.90      8.90 o 
  12  -9   4        3.09       -3.89      9.74 o 
  -7  -8   4        0.04       -1.04      7.52 o 
  -6  -8   4        0.87        3.81      6.95 o 
  -5  -8   4       20.03       44.12      7.47 o 
  -4  -8   4       38.34       69.04      6.60 o 
  -3  -8   4        1.10        7.67      4.99 o 
  -2  -8   4        0.75       -3.26      3.26 o 
  -1  -8   4        2.28        2.12      3.39 o 
   0  -8   4      144.29      134.61      4.64 o 
   1  -8   4        8.24       25.91      2.91 o 
   2  -8   4        7.82       11.28      3.61 o 
   3  -8   4       15.83       17.68      2.88 o 
   4  -8   4        1.75       -1.02      2.67 o 
   5  -8   4       18.52       19.40      3.10 o 
   6  -8   4        1.16       -0.19      3.38 o 
   7  -8   4       83.54      103.33      5.47 o 
   8  -8   4       22.53       16.08      4.20 o 
   9  -8   4        4.97       -0.05      4.67 o 
  10  -8   4       30.97       35.09      7.60 o 
  11  -8   4        0.03       -7.57      7.57 o 
  12  -8   4        8.78        6.90      8.78 o 
  -8  -7   4       17.47       21.44      8.14 o 
  -7  -7   4        9.91       17.14      7.54 o 
  -6  -7   4       14.18       24.31      7.25 o 
  -5  -7   4        0.58        8.52      5.40 o 
  -4  -7   4        9.22        3.39      4.90 o 
  -3  -7   4       56.60       61.85      4.90 o 
  -2  -7   4       19.12       12.97      3.11 o 
  -1  -7   4       62.61       89.11      4.00 o 
   0  -7   4      116.31       91.16      3.84 o 
   1  -7   4      495.18      486.45      8.96 o 
   2  -7   4       94.12       78.29      3.87 o 
   3  -7   4      102.94      183.31      8.69 o 
   4  -7   4      178.26      212.00      5.84 o 
   5  -7   4       18.13       18.57      2.71 o 
   6  -7   4        2.73        0.74      2.62 o 
   7  -7   4        4.59        3.32      2.93 o 
   8  -7   4        2.34       -4.20      4.20 o 
   9  -7   4        2.64       -3.66      4.55 o 
  10  -7   4       39.73       33.61      7.28 o 
  11  -7   4        0.71       -5.14      7.92 o 
  12  -7   4       14.56       -2.40     10.76 o 
  -8  -6   4       28.60       23.04      7.98 o 
  -7  -6   4       11.98        5.27      6.84 o 
  -6  -6   4        9.51        1.13      5.98 o 
  -5  -6   4       92.71      108.21      7.20 o 
  -4  -6   4       77.62       84.40      5.85 o 
  -3  -6   4       19.71       57.60      5.73 o 
  -2  -6   4       56.63       91.84      3.71 o 
  -1  -6   4       13.63       10.08      2.67 o 
   0  -6   4        0.60        5.43      2.48 o 
   1  -6   4       17.50       32.09      3.50 o 
   2  -6   4      129.82      127.23      5.76 o 
   3  -6   4      463.47      422.04      8.49 o 
   4  -6   4      389.30      488.15     12.75 o 
   5  -6   4        2.62        0.88      2.21 o 
   6  -6   4      123.47      141.59      4.81 o 
   7  -6   4      152.94      154.18      7.33 o 
   8  -6   4     1042.83     1019.32     22.13 o 
   9  -6   4      136.33      153.58      9.62 o 
  10  -6   4      163.55      150.21      8.85 o 
  11  -6   4        0.97       -5.85      5.85 o 
  12  -6   4        8.88       24.68     11.61 o 
  -9  -5   4       19.18       23.67      8.16 o 
  -8  -5   4       47.50       43.52      7.83 o 
  -7  -5   4       53.76       47.10      6.83 o 
  -6  -5   4       11.14       -0.35      4.49 o 
  -5  -5   4       24.03       61.85      6.78 o 
  -4  -5   4        0.61        7.59      3.13 o 
  -3  -5   4       28.74       39.35      3.38 o 
  -2  -5   4      352.65      307.60      6.15 o 
  -1  -5   4      267.27      182.13      5.00 o 
   0  -5   4      251.02      240.92      5.72 o 
   1  -5   4      367.09      376.91      8.03 o 
   2  -5   4      329.37      303.92     11.38 o 
   3  -5   4      351.44      331.42      8.77 o 
   4  -5   4      757.18      776.46     13.45 o 
   5  -5   4       42.50       55.64      2.86 o 
   6  -5   4      500.15      504.35     10.56 o 
   7  -5   4      330.78      379.42     13.42 o 
   8  -5   4      182.93      220.22     13.13 o 
   9  -5   4        0.33        8.54      4.78 o 
  10  -5   4        0.46       -5.20      5.20 o 
  11  -5   4       20.96       19.60      7.52 o 
  12  -5   4       15.86       -3.37     10.60 o 
 -10  -4   4        1.64        0.12     16.92 o 
  -9  -4   4       12.37       14.13      6.80 o 
  -8  -4   4       13.20       26.00      7.27 o 
  -7  -4   4       30.67       36.27      6.15 o 
  -6  -4   4      398.51      380.82     11.16 o 
  -5  -4   4      127.58      126.60      6.13 o 
  -4  -4   4     1308.56     1421.54     23.40 o 
  -3  -4   4      158.73      137.62      5.20 o 
  -2  -4   4     5924.94     6298.25     90.19 o 
  -1  -4   4      174.98      145.70      3.87 o 
   0  -4   4       22.23       34.22      2.22 o 
   1  -4   4     2969.14     2629.96     43.78 o 
   2  -4   4     1254.11     1184.13     18.26 o 
   3  -4   4       79.00       76.05      3.02 o 
   4  -4   4        9.05       10.63      1.89 o 
   5  -4   4      274.27      284.05      6.13 o 
   6  -4   4        1.10       -0.79      3.09 o 
   7  -4   4       35.65       49.66      8.80 o 
   8  -4   4      132.47      117.69      6.62 o 
   9  -4   4        9.75       10.09      4.80 o 
  10  -4   4       17.57       11.92      5.74 o 
  11  -4   4        2.60        2.76      8.13 o 
  12  -4   4       10.97       24.68     11.41 o 
 -10  -3   4       30.76       15.85      7.50 o 
  -9  -3   4        0.10       25.87      6.61 o 
  -8  -3   4       51.57       47.65      6.55 o 
  -7  -3   4        3.91       15.43      4.58 o 
  -6  -3   4       23.08        6.13      4.13 o 
  -5  -3   4      104.49      113.95      6.97 o 
  -4  -3   4      367.93      364.71      8.63 o 
  -3  -3   4      363.93      316.55      6.83 o 
  -2  -3   4      102.83      121.32      3.16 o 
  -1  -3   4      203.46      170.90      3.90 o 
   0  -3   4       60.04       90.78      2.33 o 
   1  -3   4     2202.46     1854.58     25.50 o 
   2  -3   4      206.60      186.01      4.25 o 
   3  -3   4      636.77      748.96     10.90 o 
   4  -3   4       30.28       65.71      2.48 o 
   5  -3   4      284.76      398.61      7.90 o 
   6  -3   4       11.67       32.18      3.39 o 
   7  -3   4        0.77       -2.14      3.61 o 
   8  -3   4       75.89       87.77      6.04 o 
   9  -3   4       11.52        5.12      4.99 o 
  10  -3   4       84.90      103.60      8.39 o 
  11  -3   4       48.29       24.24     12.01 o 
  12  -3   4        0.50       18.01     22.48 o 
 -11  -2   4        5.07       31.16     19.64 o 
 -10  -2   4       52.51       32.74      7.17 o 
  -9  -2   4        1.59        3.31      5.99 o 
  -8  -2   4       10.42       19.13      7.20 o 
  -7  -2   4       13.77       10.21      4.88 o 
  -6  -2   4       80.04       78.83      7.18 o 
  -5  -2   4       23.52       22.63      4.44 o 
  -4  -2   4        2.80        4.63      2.81 o 
  -3  -2   4      326.08      359.42      7.16 o 
  -2  -2   4      608.96      492.37      7.57 o 
  -1  -2   4      540.07      628.71      7.88 o 
   0  -2   4    16295.29    15728.85    188.18 o 
   1  -2   4    15035.00    14458.43    179.08 o 
   2  -2   4       10.63       20.84      1.40 o 
   3  -2   4        6.05       20.52      1.50 o 
   4  -2   4       23.65       55.39      2.29 o 
   5  -2   4       87.45      125.78      4.18 o 
   6  -2   4       50.56       62.48      3.65 o 
   7  -2   4       32.00       35.18      3.13 o 
   8  -2   4      120.42      135.62      7.35 o 
   9  -2   4        0.49        3.43      3.53 o 
  10  -2   4       50.50       27.57      5.09 o 
  11  -2   4       20.75       14.43     11.34 o 
 -11  -1   4       96.58       90.31      9.19 o 
 -10  -1   4        2.29       -5.61      5.61 o 
  -9  -1   4      152.53      113.58      7.96 o 
  -8  -1   4       13.56       18.25      4.70 o 
  -7  -1   4     2410.18     2384.41     37.10 o 
  -6  -1   4       24.02       36.05      2.78 o 
  -5  -1   4      148.17      188.33      5.13 o 
  -4  -1   4      221.11      203.49      4.99 o 
  -3  -1   4       61.26       63.67      2.72 o 
  -2  -1   4     1390.22     1299.12     18.28 o 
  -1  -1   4      378.44      341.10      4.72 o 
   0  -1   4      414.98      346.78      4.93 o 
   1  -1   4       91.89       97.25      2.53 o 
   2  -1   4     3853.32     3577.87     48.12 o 
   3  -1   4     1905.40     2004.08     28.44 o 
   4  -1   4      463.05      517.17      8.92 o 
   5  -1   4       14.61       16.71      2.24 o 
   6  -1   4      386.91      368.51      9.93 o 
   7  -1   4       45.76       53.81      4.02 o 
   8  -1   4       73.51       61.55      4.65 o 
   9  -1   4        1.13        5.18      5.00 o 
  10  -1   4        0.05       -0.68      6.16 o 
  11  -1   4        3.59       -0.69      6.15 o 
 -11   0   4        6.04        6.11      6.61 o 
 -10   0   4        0.42       -1.68      5.44 o 
  -9   0   4       18.34       30.17      5.16 o 
  -8   0   4      621.89      704.04     16.07 o 
  -7   0   4        6.89        4.73      3.50 o 
  -6   0   4      658.40      608.36     10.78 o 
  -5   0   4      146.54      129.56      3.92 o 
  -4   0   4       22.56       25.60      2.13 o 
  -3   0   4     1295.68     1448.53     20.58 o 
  -2   0   4       78.70      111.73      2.50 o 
  -1   0   4      238.33      313.52      4.27 o 
   0   0   4      922.92      838.61     10.44 o 
   1   0   4     2250.88     1899.79     22.57 o 
   2   0   4     4186.29     4053.70     52.78 o 
   3   0   4       91.23      109.99      3.27 o 
   4   0   4    11278.97    12261.08    213.39 o 
   5   0   4     2478.15     2769.66     53.62 o 
   6   0   4      118.36      181.52      7.01 o 
   7   0   4       13.51       22.36      4.04 o 
   8   0   4       86.45       74.77      6.35 o 
   9   0   4       37.65       31.59      6.90 o 
  10   0   4       64.17       62.57      8.41 o 
  11   0   4        5.26        9.99      9.11 o 
 -12   1   4        0.04        1.61     11.51 o 
 -11   1   4        6.39        6.53      6.32 o 
 -10   1   4       24.23       36.05      6.65 o 
  -9   1   4       67.06       95.04      5.24 o 
  -8   1   4       65.86       80.34      4.50 o 
  -7   1   4      123.72      115.11      4.63 o 
  -6   1   4        7.70        2.94      2.45 o 
  -5   1   4        1.02        0.06      5.16 o 
  -4   1   4        0.40       -1.87      1.87 o 
  -3   1   4     1157.00     1188.88     15.88 o 
  -2   1   4      230.82      164.65      4.93 o 
  -1   1   4       81.12       77.19      1.89 o 
   0   1   4     1726.29     1486.43     19.22 o 
   1   1   4      511.40      411.91      6.18 o 
   2   1   4      794.19      501.03      7.79 o 
   3   1   4      994.53      982.63     13.84 o 
   4   1   4      256.43      246.74      6.63 o 
   5   1   4      540.76      614.30     13.43 o 
   6   1   4       29.76       23.98      3.60 o 
   7   1   4        4.93        6.41      4.32 o 
   8   1   4        0.01        6.25      4.67 o 
   9   1   4        4.38        9.21      6.40 o 
  10   1   4       22.77       30.88      8.05 o 
  11   1   4        2.00       10.44     11.10 o 
 -12   2   4      154.19      128.68     14.74 o 
 -11   2   4       36.72       32.63     12.97 o 
 -10   2   4       12.53       10.75      8.36 o 
  -9   2   4       90.63       95.87      5.92 o 
  -8   2   4     1919.76     2013.67     40.20 o 
  -7   2   4        1.02        0.85      3.70 o 
  -6   2   4     5113.48     6066.30    112.88 o 
  -5   2   4      101.61       65.56      4.15 o 
  -4   2   4    10868.64    13551.79    199.53 o 
  -3   2   4      369.97      366.52      6.01 o 
  -2   2   4    35468.76    37038.20    446.03 o 
  -1   2   4     1828.14     1651.92     22.10 o 
   0   2   4     2232.35     1933.90     24.15 o 
   1   2   4      267.88      250.23      5.34 o 
   2   2   4        7.29        4.25      1.44 o 
   3   2   4      138.35       80.81      4.06 o 
   4   2   4      595.97      529.93     11.80 o 
   5   2   4      225.67      241.60      7.66 o 
   6   2   4       12.26       13.16      3.73 o 
   7   2   4        8.15       -1.69      4.05 o 
   8   2   4        1.66        6.81      6.05 o 
   9   2   4        2.30        8.30      6.65 o 
  10   2   4        0.00        4.46      9.54 o 
 -12   3   4        1.54       17.75     17.52 o 
 -11   3   4       45.47       65.49     10.17 o 
 -10   3   4       28.15        5.16      7.67 o 
  -9   3   4       83.85       79.28      6.77 o 
  -8   3   4       87.93      107.31      6.90 o 
  -7   3   4      716.83      809.68     19.95 o 
  -6   3   4       19.94       21.86      3.91 o 
  -5   3   4     3311.42     4218.14     74.36 o 
  -4   3   4      409.63      520.23      8.99 o 
  -3   3   4       91.02      135.48      7.08 o 
  -2   3   4     1743.32     1808.12     29.05 o 
  -1   3   4    24747.86    23651.30    360.22 o 
   0   3   4      243.38      259.36      4.49 o 
   1   3   4     1044.29     1037.99     14.54 o 
   2   3   4       91.07      105.46      3.71 o 
   3   3   4      108.34      136.44      4.55 o 
   4   3   4        7.73        2.23      2.53 o 
   5   3   4       27.37       16.74      3.46 o 
   6   3   4       50.07       54.83      5.23 o 
   7   3   4        8.62        8.51      5.63 o 
   8   3   4       25.40       36.94      6.90 o 
   9   3   4      157.64      169.74     11.33 o 
  10   3   4        5.27       16.51      8.00 o 
 -12   4   4       13.24        8.50      8.71 o 
 -11   4   4        1.79       -4.41      6.82 o 
 -10   4   4      156.77      164.19      9.26 o 
  -9   4   4       18.37        4.76      5.17 o 
  -8   4   4      213.62      249.22     10.69 o 
  -7   4   4        0.46       -1.35      4.27 o 
  -6   4   4      717.19      762.23     17.27 o 
  -5   4   4      868.47      932.22     16.40 o 
  -4   4   4       43.15       31.78      2.54 o 
  -3   4   4        1.01        1.37      1.85 o 
  -2   4   4       23.12       55.43      2.50 o 
  -1   4   4      253.23      266.18      6.28 o 
   0   4   4        2.84        1.96      1.59 o 
   1   4   4      160.09      140.31      4.06 o 
   2   4   4      186.60      167.27     10.77 o 
   3   4   4       20.02       13.10      2.84 o 
   4   4   4      137.88      144.55      5.34 o 
   5   4   4      247.59      221.20      7.90 o 
   6   4   4      547.99      446.22     14.86 o 
   7   4   4       49.42       82.03      8.46 o 
   8   4   4       23.83       30.49      7.26 o 
   9   4   4        3.51       26.31      8.20 o 
 -12   5   4        0.02       -3.19      8.23 o 
 -11   5   4       22.24       19.52      6.01 o 
 -10   5   4       42.58       55.43      6.87 o 
  -9   5   4        9.44       10.37      6.08 o 
  -8   5   4        0.57       -1.17      4.85 o 
  -7   5   4      200.63      265.17      9.78 o 
  -6   5   4       49.68       47.41      5.17 o 
  -5   5   4       31.71       39.80      2.98 o 
  -4   5   4       16.21        4.95      2.11 o 
  -3   5   4      340.81      392.06      8.44 o 
  -2   5   4       93.11      128.19      5.24 o 
  -1   5   4     3330.64     3280.45     45.66 o 
   0   5   4      602.03      577.67      9.39 o 
   1   5   4       34.70       33.22      5.96 o 
   2   5   4       83.77      106.27      4.50 o 
   3   5   4       67.14       74.56      4.24 o 
   4   5   4       61.22      107.96      8.96 o 
   5   5   4       89.93      120.46      9.72 o 
   6   5   4       23.68       48.00      6.78 o 
   7   5   4       16.00       19.13      6.79 o 
   8   5   4        7.19       29.32      7.54 o 
   9   5   4       10.24       14.13     10.24 o 
 -12   6   4       17.18       13.09      7.94 o 
 -11   6   4        0.29        1.45      5.72 o 
 -10   6   4       22.40       26.56      7.64 o 
  -9   6   4       16.63        5.58      5.52 o 
  -8   6   4       93.85      106.82      7.27 o 
  -7   6   4       58.70       60.40      5.62 o 
  -6   6   4     1186.99     1360.62     23.38 o 
  -5   6   4      199.76      192.45      5.51 o 
  -4   6   4      408.70      468.99     11.23 o 
  -3   6   4       40.19       49.85      3.59 o 
  -2   6   4       55.16       68.38      3.47 o 
  -1   6   4      110.24      103.81      4.76 o 
   0   6   4       17.36       24.58      2.67 o 
   1   6   4       31.75       30.55      2.99 o 
   2   6   4      940.32      856.51     15.72 o 
   3   6   4      160.62      181.89      6.77 o 
   4   6   4     4806.73     4410.41     94.41 o 
   5   6   4      515.57      564.03     17.74 o 
   6   6   4     1772.72     1870.29     61.19 o 
   7   6   4       85.28       94.22     14.94 o 
   8   6   4       48.54       35.38      8.44 o 
 -12   7   4        1.39        5.25      8.16 o 
 -11   7   4       29.40       25.94      6.16 o 
 -10   7   4        2.34        0.04      5.73 o 
  -9   7   4        2.15        0.39      4.99 o 
  -8   7   4       61.00       50.11      5.49 o 
  -7   7   4        0.00        2.22      3.22 o 
  -6   7   4       56.32       36.09      3.53 o 
  -5   7   4       14.84        6.48      5.11 o 
  -4   7   4      494.85      458.24     11.51 o 
  -3   7   4      454.75      427.38     10.25 o 
  -2   7   4       97.80       83.82      4.26 o 
  -1   7   4       13.27        9.36      2.35 o 
   0   7   4        2.50        1.21      2.64 o 
   1   7   4       65.18       80.97      4.39 o 
   2   7   4       37.30       42.69      4.00 o 
   3   7   4       89.52      109.11      6.39 o 
   4   7   4       99.65      117.32      7.59 o 
   5   7   4        3.86       18.56      8.78 o 
   6   7   4       25.42       39.01      6.80 o 
   7   7   4        7.97       10.77      7.30 o 
 -12   8   4       91.71      106.28      9.41 o 
 -11   8   4        3.36       -5.85      5.85 o 
 -10   8   4      157.26      166.84      8.85 o 
  -9   8   4       25.97       34.21      5.54 o 
  -8   8   4      697.42      750.90     15.12 o 
  -7   8   4       37.67       50.02      4.06 o 
  -6   8   4      801.38      828.76     16.92 o 
  -5   8   4        8.90       10.81      3.86 o 
  -4   8   4      166.80      163.91     13.63 o 
  -3   8   4      221.03      217.98      6.87 o 
  -2   8   4       98.55       98.61      4.58 o 
  -1   8   4       56.70       53.21      4.00 o 
   0   8   4       75.16      177.24      8.27 o 
   1   8   4       43.92       43.68      5.27 o 
   2   8   4        0.21      137.22     10.77 o 
   3   8   4       96.88       85.68      6.41 o 
   4   8   4       17.28        9.10      5.99 o 
   5   8   4       17.62       19.07      6.26 o 
   6   8   4       16.22       37.29     10.19 o 
 -12   9   4        0.76        4.70      8.30 o 
 -11   9   4      144.91      175.99     13.09 o 
 -10   9   4       38.28       50.38      8.35 o 
  -9   9   4       25.08       19.21      5.35 o 
  -8   9   4      287.73      301.96     10.78 o 
  -7   9   4      153.25      168.78      7.85 o 
  -6   9   4      212.56      216.90      9.49 o 
  -5   9   4      387.98      408.82     12.65 o 
  -4   9   4       25.36       20.86      4.98 o 
  -3   9   4        4.53        3.84      4.23 o 
  -2   9   4        0.13       23.01      5.94 o 
  -1   9   4      375.22      370.79     10.31 o 
   0   9   4       17.81       20.35      3.62 o 
   1   9   4       48.39      104.36      8.78 o 
   2   9   4       11.44        8.18      4.22 o 
   3   9   4        0.68        3.14      5.53 o 
   4   9   4        0.71       -0.31      6.02 o 
   5   9   4       29.37       35.82      7.02 o 
   6   9   4       15.45        0.72     15.46 o 
 -12  10   4       32.68       52.16     17.34 o 
 -11  10   4       14.07       17.49      8.11 o 
 -10  10   4        3.95        6.34      7.59 o 
  -9  10   4        0.04       -2.83      5.83 o 
  -8  10   4       23.08       27.49      6.32 o 
  -7  10   4       18.64       14.90      5.98 o 
  -6  10   4        5.14       13.01      6.51 o 
  -5  10   4       39.08       34.49      6.63 o 
  -4  10   4        0.19        8.17      4.56 o 
  -3  10   4        7.69        7.60      4.47 o 
  -2  10   4        0.45       -2.24      4.44 o 
  -1  10   4        4.85       11.59      4.34 o 
   0  10   4       16.71       32.34      4.83 o 
   1  10   4       13.64       14.70      4.55 o 
   2  10   4        7.89        6.22      6.23 o 
   3  10   4       42.79       47.16      7.49 o 
   4  10   4        7.94        0.39      6.20 o 
   5  10   4       16.62       18.51     15.84 o 
 -11  11   4      120.87      113.58     11.06 o 
 -10  11   4       33.28       35.85      6.96 o 
  -9  11   4       13.80        7.54      6.22 o 
  -8  11   4        0.26       -5.77      5.77 o 
  -7  11   4       94.01      109.42      8.25 o 
  -6  11   4       16.11       25.92      5.97 o 
  -5  11   4      287.48      293.87     10.70 o 
  -4  11   4      123.33      116.18      7.26 o 
  -3  11   4      112.23      122.96      7.43 o 
  -2  11   4       11.60       19.23      5.40 o 
  -1  11   4       30.03       60.94      8.26 o 
   0  11   4        8.09        4.53      5.20 o 
   1  11   4        6.67       12.91      5.79 o 
   2  11   4       29.58       43.61      8.72 o 
   3  11   4        0.00       15.94      8.63 o 
 -10  12   4       45.24       38.64      7.62 o 
  -9  12   4        0.09       -6.49      6.49 o 
  -8  12   4       36.35       34.24      7.17 o 
  -7  12   4       24.73       31.06      6.89 o 
  -6  12   4      255.43      225.24     10.05 o 
  -5  12   4       27.08       20.32      5.95 o 
  -4  12   4      410.23      357.96     15.41 o 
  -3  12   4        6.39       12.29      5.73 o 
  -2  12   4        3.24        7.96      5.55 o 
  -1  12   4        4.54        9.93      5.47 o 
   0  12   4       53.96       47.36      6.69 o 
   1  12   4       25.82       40.54      8.68 o 
   2  12   4       51.52       77.25     10.21 o 
 -10  13   4        0.78        1.00     23.09 o 
  -9  13   4       28.74       40.34      7.90 o 
  -8  13   4        6.19       -5.22      6.61 o 
  -7  13   4        3.56       -1.15      6.80 o 
  -6  13   4        4.06        2.50      7.45 o 
  -5  13   4       10.96       14.43      6.07 o 
  -4  13   4       13.88       14.36      6.19 o 
  -3  13   4       19.86       17.70      6.29 o 
  -2  13   4        0.59        7.37      5.94 o 
  -1  13   4        0.11        2.64      5.79 o 
   0  13   4        0.04        3.23      7.30 o 
  -8  14   4       26.54       18.14      7.67 o 
  -7  14   4       17.40        4.38      7.13 o 
  -6  14   4      133.46       93.21      9.07 o 
  -5  14   4        0.36        6.73      6.89 o 
  -4  14   4        1.72       -6.24      6.58 o 
  -3  14   4        8.26       14.13      7.16 o 
  -2  14   4        2.38       -5.98      5.98 o 
   1 -14   5        6.50        6.24      6.35 o 
   2 -14   5       53.34       71.61      8.48 o 
   3 -14   5        0.79        3.74      6.53 o 
   4 -14   5       16.80       15.77      6.89 o 
   5 -14   5       29.52       34.94      8.59 o 
   6 -14   5       80.82      117.34     10.75 o 
   7 -14   5        0.00       17.89      8.76 o 
   8 -14   5       54.34       63.82      9.61 o 
  -1 -13   5        0.00        8.65      6.95 o 
   0 -13   5        0.31       15.86      5.87 o 
   1 -13   5       29.61       31.98      5.57 o 
   2 -13   5       25.02       22.52      5.48 o 
   3 -13   5       11.31       16.09      5.44 o 
   4 -13   5       10.46       15.97      6.34 o 
   5 -13   5        0.09        9.80      6.83 o 
   6 -13   5        0.87       30.05      7.49 o 
   7 -13   5        2.94       -3.55      6.79 o 
   8 -13   5       20.69        6.91      8.03 o 
   9 -13   5        0.00       14.76      8.23 o 
  -3 -12   5        4.72        1.42      8.31 o 
  -2 -12   5       12.93        1.23      6.88 o 
  -1 -12   5       65.19       64.04      7.75 o 
   0 -12   5      100.97      110.35      8.48 o 
   1 -12   5      321.33      310.27      9.94 o 
   2 -12   5       48.80       48.76      5.58 o 
   3 -12   5       97.43      103.71      6.44 o 
   4 -12   5       18.26       35.48      5.36 o 
   5 -12   5       26.76       14.86      7.98 o 
   6 -12   5      138.14      156.57      8.88 o 
   7 -12   5        1.91       16.65      6.70 o 
   8 -12   5      362.53      410.95     14.94 o 
   9 -12   5        0.67       16.47      8.02 o 
  10 -12   5       32.45       19.75     12.25 o 
  -4 -11   5        0.01       -1.92      8.29 o 
  -3 -11   5       29.02       14.23     10.68 o 
  -2 -11   5        1.67       -4.66      4.66 o 
  -1 -11   5       18.39       24.23      6.31 o 
   0 -11   5      111.97      191.94      8.07 o 
   1 -11   5      199.95      285.97      9.71 o 
   2 -11   5       18.58       36.44      4.83 o 
   3 -11   5      121.92      153.71      7.32 o 
   4 -11   5       33.43       40.15      5.00 o 
   5 -11   5      413.65      480.24     12.48 o 
   6 -11   5       21.76       13.82      5.68 o 
   7 -11   5      226.72      260.09     11.95 o 
   8 -11   5        3.46       22.85      6.00 o 
   9 -11   5      425.28      492.78     15.94 o 
  10 -11   5       59.17       45.13     13.27 o 
  11 -11   5      295.52      288.00     19.81 o 
  -5 -10   5        4.77       12.03      8.00 o 
  -4 -10   5       27.37       29.26      7.54 o 
  -3 -10   5        1.18       -2.86      5.19 o 
  -2 -10   5       12.76       11.64      4.45 o 
  -1 -10   5        0.32        5.07      4.21 o 
   0 -10   5        0.36       -0.59      3.67 o 
   1 -10   5       36.99       30.43      4.55 o 
   2 -10   5       16.44       23.48      4.48 o 
   3 -10   5       75.16      104.71      5.89 o 
   4 -10   5        1.46       11.52      4.13 o 
   5 -10   5       13.61       17.65      4.30 o 
   6 -10   5       39.76       82.70      6.09 o 
   7 -10   5       16.01       58.02      7.21 o 
   8 -10   5      153.22      236.09     42.03 o 
   9 -10   5       52.94      100.13      8.28 o 
  10 -10   5      193.45      192.29     14.54 o 
  11 -10   5        0.22        8.02      9.84 o 
  -6  -9   5        0.08       10.95      7.61 o 
  -5  -9   5        9.36       20.36      7.64 o 
  -4  -9   5       97.76       79.30      9.94 o 
  -3  -9   5       65.18       53.56      5.66 o 
  -2  -9   5      240.83      233.60      7.53 o 
  -1  -9   5      353.03      307.63      8.72 o 
   0  -9   5        3.70       14.50      3.44 o 
   1  -9   5       43.78       41.27      3.72 o 
   2  -9   5       16.20       18.31      3.41 o 
   3  -9   5       39.99       37.65      4.30 o 
   4  -9   5      144.13      136.67      6.17 o 
   5  -9   5       17.12       10.70      3.57 o 
   6  -9   5        0.08        0.52      3.21 o 
   7  -9   5      215.57      217.01      7.57 o 
   8  -9   5      328.11      324.71     10.84 o 
   9  -9   5        1.36        4.20      5.42 o 
  10  -9   5        0.22       -6.40      6.40 o 
  11  -9   5        3.11       -4.90      9.83 o 
  12  -9   5        1.73        1.68     18.22 o 
  -7  -8   5        2.14       -1.84      7.21 o 
  -6  -8   5        4.00        9.06      7.10 o 
  -5  -8   5       62.95       58.54      7.86 o 
  -4  -8   5      107.36      159.60     15.01 o 
  -3  -8   5      100.65      110.17      6.00 o 
  -2  -8   5        2.67       68.31     10.81 o 
  -1  -8   5       67.65       73.85      4.51 o 
   0  -8   5       11.72       27.97      3.84 o 
   1  -8   5       82.68      104.19      4.44 o 
   2  -8   5      117.76      152.80      5.12 o 
   3  -8   5      130.50      113.45      4.21 o 
   4  -8   5       16.29       27.36      3.33 o 
   5  -8   5       28.87       18.86      2.94 o 
   6  -8   5       37.19       52.43      4.93 o 
   7  -8   5      400.74      487.36     11.63 o 
   8  -8   5      150.49      157.02      6.18 o 
   9  -8   5        5.85       14.78      6.29 o 
  10  -8   5       12.34       16.20      6.83 o 
  11  -8   5        8.23        2.33      8.41 o 
  12  -8   5       11.61        8.33     10.85 o 
  -8  -7   5        7.78       17.25      8.08 o 
  -7  -7   5        7.79        8.18      7.39 o 
  -6  -7   5        1.14        1.29      7.68 o 
  -5  -7   5       54.10       42.97      6.20 o 
  -4  -7   5       11.62       19.05      4.59 o 
  -3  -7   5        7.86       22.45      3.85 o 
  -2  -7   5       17.46       10.46      3.24 o 
  -1  -7   5       17.53       16.84      3.03 o 
   0  -7   5       13.10       13.23      2.76 o 
   1  -7   5        0.34       16.55      2.67 o 
   2  -7   5      103.11      101.09      3.81 o 
   3  -7   5       64.23       62.17      3.35 o 
   4  -7   5       35.34       35.30      2.85 o 
   5  -7   5        0.14        2.06      2.43 o 
   6  -7   5      106.03      135.00      4.83 o 
   7  -7   5       48.13       53.36      4.52 o 
   8  -7   5        0.00       -0.24      4.09 o 
   9  -7   5       32.51       30.97      5.87 o 
  10  -7   5        0.99       -5.01      5.01 o 
  11  -7   5        2.69        7.40      9.51 o 
  12  -7   5        3.66       -0.21     10.48 o 
  -8  -6   5       46.39       55.79      8.79 o 
  -7  -6   5       33.14       21.27      7.22 o 
  -6  -6   5        0.96        2.15      6.40 o 
  -5  -6   5       26.98       19.23      4.85 o 
  -4  -6   5      131.93      131.72      6.81 o 
  -3  -6   5      402.12      395.46      8.71 o 
  -2  -6   5       12.85       21.99      3.67 o 
  -1  -6   5      137.48      134.40      4.76 o 
   0  -6   5      170.18      109.67      4.03 o 
   1  -6   5       51.79       31.51      3.64 o 
   2  -6   5      683.92      696.58     11.67 o 
   3  -6   5      323.53      364.33      7.67 o 
   4  -6   5     1727.56     1696.70     29.09 o 
   5  -6   5      506.19      553.42     10.52 o 
   6  -6   5      304.87      332.36      7.71 o 
   7  -6   5        1.00       -1.33      2.85 o 
   8  -6   5      394.51      455.17     12.51 o 
   9  -6   5        0.34       -4.51      4.51 o 
  10  -6   5       51.18       46.18      6.23 o 
  11  -6   5        0.01       -2.45      7.99 o 
  12  -6   5        0.32        0.83     10.89 o 
  -9  -5   5        3.65       11.79      7.73 o 
  -8  -5   5        0.02        3.89      8.49 o 
  -7  -5   5       41.70       36.39      6.61 o 
  -6  -5   5       40.83       34.68      5.33 o 
  -5  -5   5      181.72      192.50      9.55 o 
  -4  -5   5       28.82       14.86      3.28 o 
  -3  -5   5       39.85       26.16      3.24 o 
  -2  -5   5      112.73      118.48      4.18 o 
  -1  -5   5      313.79      264.43      5.52 o 
   0  -5   5      430.12      337.23      7.34 o 
   1  -5   5      298.82      183.05      4.83 o 
   2  -5   5      474.69      419.00      8.77 o 
   3  -5   5     2103.36     2090.23     33.41 o 
   4  -5   5      574.77      579.20     10.62 o 
   5  -5   5     1611.48     1802.84     27.62 o 
   6  -5   5       27.10       47.62      3.24 o 
   7  -5   5      323.12      333.43     10.02 o 
   8  -5   5        6.60       11.51      4.51 o 
   9  -5   5        0.44       -0.75      4.64 o 
  10  -5   5       15.92       13.10      6.24 o 
  11  -5   5        0.07       -0.35      8.09 o 
  12  -5   5       15.76       33.67     15.97 o 
 -10  -4   5        9.11       -5.00     17.75 o 
  -9  -4   5        0.05       -1.96      6.39 o 
  -8  -4   5       40.99       40.44      6.92 o 
  -7  -4   5       89.43       86.52      6.63 o 
  -6  -4   5        3.44        3.52      4.26 o 
  -5  -4   5       73.13       56.86      4.86 o 
  -4  -4   5      695.74      726.79     14.30 o 
  -3  -4   5      131.73      111.08      3.86 o 
  -2  -4   5      164.27      273.32      9.64 o 
  -1  -4   5      129.82      160.53      3.99 o 
   0  -4   5        2.72        3.27      1.79 o 
   1  -4   5       18.60        7.82      1.76 o 
   2  -4   5     6297.06     6492.34     99.82 o 
   3  -4   5     1146.54     1140.70     17.77 o 
   4  -4   5       96.30       90.72      3.04 o 
   5  -4   5        7.11       -0.05      1.95 o 
   6  -4   5        2.42        0.27      2.32 o 
   7  -4   5        5.22       -0.82      3.75 o 
   8  -4   5       66.29       61.70      5.60 o 
   9  -4   5       24.10        6.14      7.21 o 
  10  -4   5      145.04      138.63      9.73 o 
  11  -4   5       39.11       55.71      9.92 o 
  12  -4   5        8.03       -3.17      9.94 o 
 -10  -3   5        0.57       -7.09      7.09 o 
  -9  -3   5      156.67      157.55     10.10 o 
  -8  -3   5       13.25       29.86      6.27 o 
  -7  -3   5      206.32      213.33      8.64 o 
  -6  -3   5      117.32      102.07      6.01 o 
  -5  -3   5      436.92      386.85      8.95 o 
  -4  -3   5      343.48      322.17      6.97 o 
  -3  -3   5        5.24       16.22      2.28 o 
  -2  -3   5     1475.36     1417.97     20.27 o 
  -1  -3   5      502.25      327.86      5.49 o 
   0  -3   5     1180.48     1004.19     14.77 o 
   1  -3   5       12.58       11.93      1.29 o 
   2  -3   5      201.48      167.78      3.94 o 
   3  -3   5      522.22      561.46      8.85 o 
   4  -3   5      670.58      640.50     11.17 o 
   5  -3   5       27.09       22.99      2.27 o 
   6  -3   5      546.51      531.04     10.32 o 
   7  -3   5       92.45       78.21      4.14 o 
   8  -3   5      119.69       95.54      6.22 o 
   9  -3   5       51.78       36.16      5.33 o 
  10  -3   5        0.13       -4.05      7.09 o 
  11  -3   5        3.21       -1.52     17.10 o 
  12  -3   5       40.73       41.72     12.59 o 
 -10  -2   5      102.60      107.23     12.25 o 
  -9  -2   5       86.25       79.36      8.79 o 
  -8  -2   5        0.04        9.05      5.99 o 
  -7  -2   5       11.97       16.61      4.42 o 
  -6  -2   5       13.25       17.79      6.24 o 
  -5  -2   5       51.68       68.86      3.58 o 
  -4  -2   5      505.31      587.51     10.21 o 
  -3  -2   5       34.07       47.46      2.58 o 
  -2  -2   5      833.11      756.13     12.97 o 
  -1  -2   5     1599.63     1430.75     19.09 o 
   0  -2   5      291.55      339.12      5.39 o 
   1  -2   5    11165.16    10301.48    131.55 o 
   2  -2   5      817.01      864.38     12.86 o 
   3  -2   5      286.04      192.70      3.83 o 
   4  -2   5      549.98      703.92     11.03 o 
   5  -2   5      296.39      348.25      7.60 o 
   6  -2   5       63.13       66.30      3.51 o 
   7  -2   5      211.96      225.70      7.03 o 
   8  -2   5      218.09      196.33      6.89 o 
   9  -2   5      134.38      146.23      6.61 o 
  10  -2   5       35.86       30.78      5.17 o 
  11  -2   5        6.94        9.24      8.67 o 
 -11  -1   5      104.42      111.44      9.78 o 
 -10  -1   5        3.79       -3.70      5.83 o 
  -9  -1   5       63.41       66.92      7.06 o 
  -8  -1   5        0.91        0.79      4.51 o 
  -7  -1   5      214.67      220.60      9.99 o 
  -6  -1   5       66.39       70.87      3.98 o 
  -5  -1   5      715.11      652.83     11.63 o 
  -4  -1   5      838.06      845.00     14.03 o 
  -3  -1   5      433.16      413.39      7.43 o 
  -2  -1   5      102.21       61.61      1.92 o 
  -1  -1   5      471.94      423.21      5.93 o 
   0  -1   5      468.23      465.75      6.21 o 
   1  -1   5       87.50       61.57      2.11 o 
   2  -1   5      102.74       77.58      2.37 o 
   3  -1   5      631.96      690.75      9.82 o 
   4  -1   5       85.77       73.31      3.71 o 
   5  -1   5      353.10      385.46      8.21 o 
   6  -1   5      712.25      724.86     14.54 o 
   7  -1   5       75.55       79.94      6.55 o 
   8  -1   5       21.62       40.42      4.74 o 
   9  -1   5        0.10        5.50      7.45 o 
  10  -1   5        9.84        2.55      5.26 o 
  11  -1   5        9.87       -1.55      6.87 o 
 -11   0   5        0.98       -2.10      6.38 o 
 -10   0   5        0.23        9.01      5.69 o 
  -9   0   5        9.81        5.68      4.82 o 
  -8   0   5     2147.83     2067.02     34.90 o 
  -7   0   5       98.65      109.20      4.57 o 
  -6   0   5      234.95      223.99      5.49 o 
  -5   0   5        0.00       -1.54      2.01 o 
  -4   0   5       21.84       24.10      2.44 o 
  -3   0   5        7.50       52.20      2.32 o 
  -2   0   5     1020.48      946.94     11.85 o 
  -1   0   5      122.35      124.61      2.79 o 
   0   0   5      141.42      203.33      3.02 o 
   1   0   5        5.40        1.97      1.06 o 
   2   0   5     5741.01     6102.87     81.73 o 
   3   0   5     1059.39     1162.45     17.77 o 
   4   0   5     3240.07     3573.84     63.49 o 
   5   0   5      455.84      517.66     12.46 o 
   6   0   5      682.59      720.10     16.39 o 
   7   0   5        3.74        9.13      4.34 o 
   8   0   5        1.57        2.61      4.74 o 
   9   0   5       18.72       20.48      6.61 o 
  10   0   5        0.54        7.65      6.85 o 
  11   0   5        1.55       12.10     10.85 o 
 -12   1   5        1.76       -1.80     11.13 o 
 -11   1   5        2.03        3.11      6.46 o 
 -10   1   5        3.94       15.80      5.20 o 
  -9   1   5       96.39      144.98      6.08 o 
  -8   1   5        6.69       23.11      3.48 o 
  -7   1   5      308.81      292.11      7.49 o 
  -6   1   5      160.54      185.23      5.61 o 
  -5   1   5      546.44      795.00     13.55 o 
  -4   1   5       18.21       32.02      2.02 o 
  -3   1   5     2286.61     2815.55     33.96 o 
  -2   1   5     2305.92     2162.16     24.53 o 
  -1   1   5     1317.35     1296.52     15.71 o 
   0   1   5      260.25      316.48      8.48 o 
   1   1   5     1101.66     1015.23     13.33 o 
   2   1   5      271.64      197.24      4.15 o 
   3   1   5      955.09      894.60     13.79 o 
   4   1   5       68.52       95.64      4.17 o 
   5   1   5        0.17        7.38      3.01 o 
   6   1   5       47.40       40.31      4.15 o 
   7   1   5      139.24      152.70      8.13 o 
   8   1   5       48.64       45.34      5.64 o 
   9   1   5       23.10       15.42      6.90 o 
  10   1   5        2.68       -6.70      9.10 o 
 -12   2   5      112.04      123.02     14.66 o 
 -11   2   5        8.63       21.02      8.16 o 
 -10   2   5       34.56       53.94      6.06 o 
  -9   2   5        0.12        6.92      4.22 o 
  -8   2   5     2009.61     2052.05     38.46 o 
  -7   2   5      221.03      239.07      6.74 o 
  -6   2   5      946.69     1184.58     20.39 o 
  -5   2   5      797.45      795.82     12.52 o 
  -4   2   5       72.92      162.38      4.92 o 
  -3   2   5     3410.67     3248.48     41.42 o 
  -2   2   5      179.20      181.79      3.90 o 
  -1   2   5       19.34       26.82      1.29 o 
   0   2   5        5.22       -0.48      0.95 o 
   1   2   5      108.58      119.61      2.84 o 
   2   2   5      855.83      663.68     11.31 o 
   3   2   5     1230.21     1226.21     18.65 o 
   4   2   5        0.01        0.57      2.80 o 
   5   2   5       33.55       41.74      3.77 o 
   6   2   5       78.73       74.90      5.31 o 
   7   2   5        1.65       -1.35      4.39 o 
   8   2   5        3.40        3.75      7.34 o 
   9   2   5       23.63       16.03      7.13 o 
  10   2   5        0.46       12.82      9.49 o 
 -12   3   5       17.51       17.91     11.00 o 
 -11   3   5      226.31      227.03     15.07 o 
 -10   3   5       92.04      125.84      8.48 o 
  -9   3   5       74.86       91.49      8.67 o 
  -8   3   5       86.89      137.01      7.57 o 
  -7   3   5     1998.23     2151.42     42.31 o 
  -6   3   5       41.16       52.68      4.28 o 
  -5   3   5    10118.43    11623.62    164.25 o 
  -4   3   5       62.54       63.48      2.83 o 
  -3   3   5      102.03      103.68      3.06 o 
  -2   3   5       86.02       88.28      3.09 o 
  -1   3   5    15774.72    14002.89    207.91 o 
   0   3   5      126.78      103.81      2.93 o 
   1   3   5      485.95      400.92      7.03 o 
   2   3   5       71.97       59.09      2.71 o 
   3   3   5      219.28      214.06      5.82 o 
   4   3   5       92.14      111.97      5.89 o 
   5   3   5       48.65       39.35      4.32 o 
   6   3   5       35.81       30.56      4.80 o 
   7   3   5       36.36       28.13      6.37 o 
   8   3   5        0.48       -0.31      6.46 o 
   9   3   5      125.38      118.17     11.46 o 
  10   3   5       32.06       19.42     12.66 o 
 -12   4   5        3.50        8.74      9.05 o 
 -11   4   5        2.84       -4.15      6.98 o 
 -10   4   5        5.00        4.16      5.98 o 
  -9   4   5       91.43       79.68      6.88 o 
  -8   4   5      205.29      246.42     11.00 o 
  -7   4   5      202.05      237.24      8.40 o 
  -6   4   5      335.11      418.49     10.68 o 
  -5   4   5      247.53      236.75      6.18 o 
  -4   4   5      295.22      262.07      6.45 o 
  -3   4   5        7.03       12.03      1.98 o 
  -2   4   5     1854.19     2010.39     29.66 o 
  -1   4   5      121.82      161.01      5.59 o 
   0   4   5     1209.94     1340.21     18.62 o 
   1   4   5        4.75       -1.16      1.68 o 
   2   4   5      315.89      285.51      7.05 o 
   3   4   5        3.75        1.96      2.65 o 
   4   4   5       35.26       33.96      3.78 o 
   5   4   5      472.31      477.01     12.38 o 
   6   4   5      564.03      621.29     16.12 o 
   7   4   5       19.83        5.46      6.11 o 
   8   4   5        3.06       24.36      7.52 o 
   9   4   5       25.10       23.09      8.03 o 
 -12   5   5        0.02       -9.18      9.18 o 
 -11   5   5        1.77        7.65      5.76 o 
 -10   5   5       13.83       28.07      5.91 o 
  -9   5   5      238.50      243.25     10.49 o 
  -8   5   5        4.53       -3.90      4.79 o 
  -7   5   5      141.50      175.44      7.94 o 
  -6   5   5      164.43      159.27      5.46 o 
  -5   5   5        6.10       -2.25      2.25 o 
  -4   5   5      823.08      822.14     15.57 o 
  -3   5   5       30.97       23.74      2.32 o 
  -2   5   5       13.21       10.04      2.39 o 
  -1   5   5      428.66      392.09      7.70 o 
   0   5   5      810.69      740.14     11.16 o 
   1   5   5       33.03       34.21      2.78 o 
   2   5   5       73.00       81.91      3.48 o 
   3   5   5      123.40      100.26      4.84 o 
   4   5   5      364.44      321.40     10.97 o 
   5   5   5        3.73       -3.22      6.27 o 
   6   5   5       34.09       28.62      6.50 o 
   7   5   5       16.59       22.62      7.00 o 
   8   5   5        9.06        2.75      7.81 o 
 -12   6   5       12.10        7.78      7.85 o 
 -11   6   5       88.58       95.38      7.86 o 
 -10   6   5      130.19      164.05      9.49 o 
  -9   6   5        0.06       -2.43      5.38 o 
  -8   6   5       97.38      124.62      7.55 o 
  -7   6   5       21.47       13.01      3.78 o 
  -6   6   5     1423.10     1484.95     24.25 o 
  -5   6   5      160.11      145.03      4.70 o 
  -4   6   5     1227.42     1202.94     21.90 o 
  -3   6   5      176.06      138.83      6.33 o 
  -2   6   5      593.67      534.15     10.21 o 
  -1   6   5      431.42      357.07      7.04 o 
   0   6   5      361.08      305.14      7.17 o 
   1   6   5      258.40      223.48      6.07 o 
   2   6   5      292.53      331.05     16.22 o 
   3   6   5      569.92      498.47     15.58 o 
   4   6   5     1378.62     2119.08     74.24 o 
   5   6   5      111.37      182.60     20.66 o 
   6   6   5      838.48     1018.35     49.42 o 
   7   6   5       15.12       10.61      7.17 o 
   8   6   5       27.33       17.64      9.57 o 
 -12   7   5        0.00       -6.55      6.55 o 
 -11   7   5        0.17       -1.19      5.44 o 
 -10   7   5        4.74       -1.84      5.61 o 
  -9   7   5       60.37       73.26     10.00 o 
  -8   7   5       36.20       49.27      5.43 o 
  -7   7   5      248.56      252.76      7.77 o 
  -6   7   5       71.79       84.08      3.87 o 
  -5   7   5       20.35       10.65      3.68 o 
  -4   7   5      235.47      208.22      7.59 o 
  -3   7   5       10.55        7.09      2.88 o 
  -2   7   5       40.16       38.12      3.61 o 
  -1   7   5      478.00      408.38      8.49 o 
   0   7   5       27.51       23.67      3.07 o 
   1   7   5     1429.94     1304.58     21.62 o 
   2   7   5      448.39      486.37     10.88 o 
   3   7   5      325.69      329.89     24.67 o 
   4   7   5      231.30      215.61     10.20 o 
   5   7   5       40.19       31.88      7.86 o 
   6   7   5        4.33        7.70      6.79 o 
   7   7   5        4.85        5.67      7.74 o 
 -12   8   5       31.84       38.32      7.89 o 
 -11   8   5        6.07        5.02      6.14 o 
 -10   8   5       28.81       43.64      7.70 o 
  -9   8   5        1.47       -0.82      4.90 o 
  -8   8   5      100.26       99.31      5.26 o 
  -7   8   5      137.10      144.16      5.81 o 
  -6   8   5      554.05      630.55     15.24 o 
  -5   8   5        1.33       -0.14      3.77 o 
  -4   8   5        4.15        3.94      3.41 o 
  -3   8   5      168.78      176.67      6.26 o 
  -2   8   5        2.03        3.95      3.34 o 
  -1   8   5        0.12        3.35      2.55 o 
   0   8   5       69.07       60.00      4.14 o 
   1   8   5        0.22        0.22      4.35 o 
   2   8   5       32.45       42.73      4.46 o 
   3   8   5       59.20       83.64      6.04 o 
   4   8   5       11.64        4.35      5.84 o 
   5   8   5        5.74        9.72      6.12 o 
   6   8   5        3.86       -5.96      7.10 o 
 -12   9   5        7.88        1.07      8.01 o 
 -11   9   5        5.00       12.42      8.02 o 
 -10   9   5       27.08       28.46      7.80 o 
  -9   9   5      199.22      183.34      8.54 o 
  -8   9   5        2.63       18.18      5.71 o 
  -7   9   5       88.87       93.68      7.08 o 
  -6   9   5        0.20        7.23      5.02 o 
  -5   9   5      648.77      678.01     17.11 o 
  -4   9   5       69.79       64.18      5.37 o 
  -3   9   5      132.49      145.28      6.97 o 
  -2   9   5       31.75       22.75      3.78 o 
  -1   9   5      102.89      129.63      8.69 o 
   0   9   5        9.69        5.57      4.30 o 
   1   9   5      370.00      366.65     10.06 o 
   2   9   5        0.03        1.23      4.37 o 
   3   9   5       85.22       91.42      7.48 o 
   4   9   5        0.03       13.64      6.24 o 
   5   9   5       49.12       34.56      7.27 o 
 -11  10   5       49.50       50.90     10.10 o 
 -10  10   5       38.20       21.64      7.98 o 
  -9  10   5       45.02       58.40      7.15 o 
  -8  10   5       32.80       31.55      6.41 o 
  -7  10   5        2.97        0.58      5.33 o 
  -6  10   5        0.14       -5.27      5.27 o 
  -5  10   5       36.81       42.94      5.51 o 
  -4  10   5       21.61       15.23      6.47 o 
  -3  10   5        8.29       10.07      5.40 o 
  -2  10   5       50.07       53.73      6.07 o 
  -1  10   5       75.18       79.72      5.63 o 
   0  10   5      236.33      219.71      8.37 o 
   1  10   5       22.00       38.13      5.35 o 
   2  10   5       69.92       71.33      7.72 o 
   3  10   5       14.86       11.32      6.65 o 
   4  10   5       12.68        5.75      7.10 o 
 -11  11   5        2.51        9.01      8.32 o 
 -10  11   5       21.53       20.16      6.60 o 
  -9  11   5       40.56       35.36      7.00 o 
  -8  11   5        0.79       -2.64      5.96 o 
  -7  11   5       15.83       30.04      6.64 o 
  -6  11   5        6.90       21.23      6.30 o 
  -5  11   5       19.61       59.03      8.23 o 
  -4  11   5        2.20       17.76      5.30 o 
  -3  11   5       68.92       95.73      6.80 o 
  -2  11   5        1.61        2.09      5.03 o 
  -1  11   5        4.47       11.50      5.34 o 
   0  11   5        8.79       13.24      5.55 o 
   1  11   5        0.24       -4.95      7.91 o 
   2  11   5        8.89       13.50      8.20 o 
   3  11   5       17.25       23.47      8.96 o 
 -10  12   5       44.73       54.08      8.01 o 
  -9  12   5        0.02       -4.97      6.43 o 
  -8  12   5       35.96       31.16      7.06 o 
  -7  12   5       10.21        9.02      6.45 o 
  -6  12   5       77.25       89.89      7.90 o 
  -5  12   5        5.73        3.02      6.77 o 
  -4  12   5       30.10       82.88     16.47 o 
  -3  12   5       45.67       33.22      6.32 o 
  -2  12   5       36.69       31.53      6.00 o 
  -1  12   5       38.08       47.85      6.32 o 
   0  12   5       46.54       62.20      7.53 o 
   1  12   5       25.94       34.36     11.40 o 
   2  12   5        6.20       19.29      8.73 o 
  -9  13   5        1.71       -3.11      7.49 o 
  -8  13   5       13.47       -1.47      6.98 o 
  -7  13   5        1.87       -3.89      6.76 o 
  -6  13   5        0.84       -3.73      6.38 o 
  -5  13   5        0.24        4.86      6.32 o 
  -4  13   5       15.31       12.39      6.16 o 
  -3  13   5        0.31        6.36      5.86 o 
  -2  13   5        2.76        1.31      5.93 o 
  -1  13   5       15.28       14.19      6.05 o 
   0  13   5        6.37        5.04      8.52 o 
  -8  14   5       21.61       17.80      7.65 o 
  -7  14   5        6.73        0.67      7.04 o 
  -6  14   5       51.35       59.49      8.45 o 
  -5  14   5        2.75       -5.92      6.68 o 
  -4  14   5        0.08       -0.93      7.00 o 
  -3  14   5       15.44        6.82      7.11 o 
  -2  14   5        2.21       -0.57      6.76 o 
   1 -14   6        7.50       -1.77      6.20 o 
   2 -14   6       69.64       41.78      9.02 o 
   3 -14   6        0.53        1.78      6.84 o 
   4 -14   6       24.80       23.87      7.60 o 
   5 -14   6       82.07       93.99     10.25 o 
   6 -14   6      139.46      146.23     15.97 o 
   7 -14   6       89.30       63.57     11.66 o 
   8 -14   6        6.19       -7.96      7.96 o 
  -1 -13   6        2.80        0.26      6.51 o 
   0 -13   6       28.11       32.03      6.41 o 
   1 -13   6       20.08       22.49      5.68 o 
   2 -13   6       19.81       21.38      6.49 o 
   3 -13   6       88.21       46.68      6.31 o 
   4 -13   6        0.29       10.55      6.53 o 
   5 -13   6       14.66       25.73      7.30 o 
   6 -13   6      102.27      115.04      9.26 o 
   7 -13   6        0.05       -6.82      6.82 o 
   8 -13   6        5.21        1.52      7.97 o 
   9 -13   6       64.14       47.93     10.48 o 
  -3 -12   6       23.04       22.62     11.20 o 
  -2 -12   6        2.87       -4.54      6.96 o 
  -1 -12   6        0.15        7.01      5.35 o 
   0 -12   6       54.21       37.38      5.68 o 
   1 -12   6       68.92       82.39      6.10 o 
   2 -12   6        0.23        5.62      4.61 o 
   3 -12   6       85.16      107.67      8.10 o 
   4 -12   6       60.92       77.96      6.26 o 
   5 -12   6       13.27        9.17      5.78 o 
   6 -12   6        0.05        5.60      5.82 o 
   7 -12   6        3.46        9.34      5.78 o 
   8 -12   6        3.05       21.10      6.95 o 
   9 -12   6        9.35       -0.03      7.61 o 
  10 -12   6        0.28       -2.04      8.58 o 
  -4 -11   6       33.36       26.78      9.11 o 
  -3 -11   6       20.16       44.77      9.22 o 
  -2 -11   6        0.22       -0.31      5.32 o 
  -1 -11   6       53.06       67.01      6.14 o 
   0 -11   6      521.86      513.15     12.33 o 
   1 -11   6      446.33      489.58     12.37 o 
   2 -11   6      242.10      316.03     14.44 o 
   3 -11   6       22.12       34.43      5.13 o 
   4 -11   6       38.59       41.81      5.10 o 
   5 -11   6      542.73      474.97     13.55 o 
   6 -11   6       21.62       23.57      6.15 o 
   7 -11   6      230.69      240.60     10.86 o 
   8 -11   6       14.30       22.80      6.08 o 
   9 -11   6      457.63      462.22     15.46 o 
  10 -11   6       77.79       73.52     11.10 o 
  11 -11   6       91.58      113.95     15.09 o 
  -5 -10   6        0.43       -5.76      7.28 o 
  -4 -10   6        5.86       -4.47      6.72 o 
  -3 -10   6        2.44        3.91      5.20 o 
  -2 -10   6       15.25        3.44      4.40 o 
  -1 -10   6       86.63      107.75      5.43 o 
   0 -10   6       30.47       72.52      5.04 o 
   1 -10   6        3.83       44.37      8.02 o 
   2 -10   6      104.85      161.71     11.87 o 
   3 -10   6        7.09        6.99      4.11 o 
   4 -10   6      143.60      258.42     16.05 o 
   5 -10   6       14.59       18.82      4.31 o 
   6 -10   6      410.34      637.17     54.10 o 
   7 -10   6      490.22      511.61     20.22 o 
   8 -10   6     1017.08     1017.49     23.80 o 
   9 -10   6      178.73      179.79     10.04 o 
  10 -10   6      120.79      105.20     12.27 o 
  11 -10   6        6.23        6.27     10.14 o 
  -6  -9   6        0.86        2.16      8.31 o 
  -5  -9   6        9.78       21.52      7.44 o 
  -4  -9   6       89.72       80.13      7.42 o 
  -3  -9   6       62.26       59.69      5.59 o 
  -2  -9   6        1.37        4.39      4.18 o 
  -1  -9   6      254.98      261.94      7.76 o 
   0  -9   6        0.96        8.45      3.74 o 
   1  -9   6      189.62      172.49      6.42 o 
   2  -9   6        0.22        0.65      5.36 o 
   3  -9   6       98.17      115.37      5.12 o 
   4  -9   6       65.49       63.08      4.26 o 
   5  -9   6        0.12        3.74      3.25 o 
   6  -9   6        0.86        2.17      3.35 o 
   7  -9   6       99.04      110.32      6.43 o 
   8  -9   6        4.10       -3.21      6.74 o 
   9  -9   6        1.10        3.27      5.38 o 
  10  -9   6       40.15       41.48     11.37 o 
  11  -9   6        6.88       -3.64     10.09 o 
  -7  -8   6        2.45       -4.49      7.35 o 
  -6  -8   6      101.86      111.97     13.71 o 
  -5  -8   6       39.51       31.77      7.28 o 
  -4  -8   6      551.03      523.59     19.57 o 
  -3  -8   6       16.07       13.86      4.31 o 
  -2  -8   6      484.03      465.10     11.21 o 
  -1  -8   6      117.72      108.39      5.08 o 
   0  -8   6      213.90      155.17      5.57 o 
   1  -8   6        1.36       -0.42      2.72 o 
   2  -8   6        1.46        4.18      3.14 o 
   3  -8   6      108.90      139.67      4.66 o 
   4  -8   6        1.69        2.68      2.39 o 
   5  -8   6       97.43      115.63      5.74 o 
   6  -8   6      807.28      799.83     15.83 o 
   7  -8   6     1814.52     1774.05     29.91 o 
   8  -8   6      299.81      282.75      9.24 o 
   9  -8   6      245.84      263.75     12.24 o 
  10  -8   6        2.24       -0.83      7.72 o 
  11  -8   6       19.79       -1.68      8.29 o 
  12  -8   6        0.54        5.01     10.76 o 
  -8  -7   6        7.28        3.04      8.64 o 
  -7  -7   6        1.05        4.74      6.97 o 
  -6  -7   6        0.91        1.59      6.60 o 
  -5  -7   6        0.14        0.07      5.25 o 
  -4  -7   6       59.29       80.55      6.22 o 
  -3  -7   6      214.10      191.77      6.65 o 
  -2  -7   6        1.43       -2.96      2.96 o 
  -1  -7   6       21.52       35.65      3.32 o 
   0  -7   6        6.51        4.61      2.80 o 
   1  -7   6      422.86      360.31      8.26 o 
   2  -7   6       13.69       23.08      2.64 o 
   3  -7   6      524.57      548.17     10.31 o 
   4  -7   6       13.66        6.24      2.42 o 
   5  -7   6      121.50      123.37      4.74 o 
   6  -7   6      141.29      137.67      5.03 o 
   7  -7   6      502.01      477.88     11.04 o 
   8  -7   6       81.72       92.40      5.79 o 
   9  -7   6      204.50      240.74     10.37 o 
  10  -7   6        0.50        0.04      7.29 o 
  11  -7   6        2.81       -0.32      8.19 o 
  12  -7   6        0.02       -6.08     10.63 o 
  -8  -6   6        3.10        5.02      7.33 o 
  -7  -6   6       10.55        7.11      6.77 o 
  -6  -6   6        6.78       -0.25      4.89 o 
  -5  -6   6       56.43       65.81      6.72 o 
  -4  -6   6        0.04        1.51      3.66 o 
  -3  -6   6      101.77      102.48      4.43 o 
  -2  -6   6      150.28      170.89      4.76 o 
  -1  -6   6       31.76       50.98      3.15 o 
   0  -6   6       69.60       63.72      3.38 o 
   1  -6   6        5.85        0.56      2.06 o 
   2  -6   6      601.63      758.94     14.28 o 
   3  -6   6        9.51        7.46      1.97 o 
   4  -6   6      235.07      240.83      6.32 o 
   5  -6   6       79.68       87.05      3.60 o 
   6  -6   6       83.59       84.29      3.93 o 
   7  -6   6       22.10       10.89      3.72 o 
   8  -6   6       68.09       64.91      6.17 o 
   9  -6   6        6.99        2.78      5.22 o 
  10  -6   6       18.20       14.99      6.94 o 
  11  -6   6        1.62       -9.44     13.96 o 
  12  -6   6       32.92        3.04     11.26 o 
  -9  -5   6       76.35       97.89     12.45 o 
  -8  -5   6       31.12       11.02      6.60 o 
  -7  -5   6       25.38       19.61      6.33 o 
  -6  -5   6       40.61       35.39      5.39 o 
  -5  -5   6        7.05        7.98      4.23 o 
  -4  -5   6      131.83      102.28      6.31 o 
  -3  -5   6        5.59       12.10      3.36 o 
  -2  -5   6       86.80       66.25      2.80 o 
  -1  -5   6       24.28       17.84      2.31 o 
   0  -5   6        0.17        1.59      2.64 o 
   1  -5   6      625.20      809.91     14.90 o 
   2  -5   6     2849.83     2844.15     47.61 o 
   3  -5   6       15.58       21.07      3.61 o 
   4  -5   6        1.57        5.10      2.78 o 
   5  -5   6      823.33      808.06     14.19 o 
   6  -5   6        0.43        2.07      2.40 o 
   7  -5   6      225.99      266.87      7.18 o 
   8  -5   6       68.30       67.97      6.23 o 
   9  -5   6       11.58       16.72      5.41 o 
  10  -5   6       30.99       27.71      7.19 o 
  11  -5   6        0.22       -7.14      8.16 o 
  12  -5   6        0.52       -8.67     13.71 o 
 -10  -4   6        2.17       17.05     18.98 o 
  -9  -4   6        5.20        5.13      6.50 o 
  -8  -4   6       16.90       20.98      6.40 o 
  -7  -4   6       69.37       79.09      6.31 o 
  -6  -4   6       13.14        8.66      4.51 o 
  -5  -4   6        5.99        9.88      4.19 o 
  -4  -4   6       34.25       46.01      5.53 o 
  -3  -4   6       27.53       17.33      2.64 o 
  -2  -4   6      721.70      710.05     11.04 o 
  -1  -4   6        5.49        4.12      1.77 o 
   0  -4   6      175.69      160.02      5.19 o 
   1  -4   6     1138.00     1116.83     18.49 o 
   2  -4   6      798.96      966.58     16.11 o 
   3  -4   6      813.64      672.68     11.29 o 
   4  -4   6        0.09       -1.35      1.74 o 
   5  -4   6      370.71      344.68      7.42 o 
   6  -4   6       36.36       44.58      3.09 o 
   7  -4   6      144.24      182.51      6.19 o 
   8  -4   6      419.11      359.50     11.27 o 
   9  -4   6      298.85      295.53     11.65 o 
  10  -4   6        5.65        3.49      7.66 o 
  11  -4   6       54.33       83.34     10.74 o 
  12  -4   6       43.56       53.84     12.22 o 
 -10  -3   6       11.32        5.72      7.43 o 
  -9  -3   6       20.79       26.52      6.72 o 
  -8  -3   6       21.99       15.88      6.00 o 
  -7  -3   6      268.16      257.59      9.54 o 
  -6  -3   6       40.23       50.06      5.09 o 
  -5  -3   6      389.54      395.96      8.33 o 
  -4  -3   6        3.27       11.34      2.47 o 
  -3  -3   6        0.05       -2.04      2.04 o 
  -2  -3   6       61.13       78.14      2.64 o 
  -1  -3   6       17.17       22.72      1.85 o 
   0  -3   6      463.61      297.71      5.69 o 
   1  -3   6      601.43      437.18      7.30 o 
   2  -3   6       31.44       35.27      2.47 o 
   3  -3   6      165.52      196.80      6.88 o 
   4  -3   6      151.95      233.49      4.90 o 
   5  -3   6      615.84      634.56     10.86 o 
   6  -3   6      106.25      126.93      4.42 o 
   7  -3   6       37.89       41.27      4.38 o 
   8  -3   6      239.05      228.45      7.25 o 
   9  -3   6      127.81      131.78      6.76 o 
  10  -3   6        3.05       11.16      6.62 o 
  11  -3   6        0.52       -2.11     10.28 o 
 -10  -2   6       54.49       67.47     11.57 o 
  -9  -2   6       17.96       22.77      6.26 o 
  -8  -2   6      133.70      142.29      7.50 o 
  -7  -2   6        0.64       -4.17      4.17 o 
  -6  -2   6     1052.75     1053.77     17.96 o 
  -5  -2   6        8.50        4.49      2.51 o 
  -4  -2   6     1427.47     1551.09     23.40 o 
  -3  -2   6      456.99      554.28     10.01 o 
  -2  -2   6     7485.89     7753.01    108.87 o 
  -1  -2   6     1899.66     1962.79     26.93 o 
   0  -2   6     6433.11     6152.01     85.51 o 
   1  -2   6      434.34      498.44      7.58 o 
   2  -2   6     3054.66     3267.66     50.49 o 
   3  -2   6       41.05       65.30      2.65 o 
   4  -2   6      102.61      110.04      3.33 o 
   5  -2   6      229.25      219.31      5.27 o 
   6  -2   6        5.46       10.44      2.78 o 
   7  -2   6       12.64        9.75      4.34 o 
   8  -2   6      184.37      136.09      6.23 o 
   9  -2   6       35.10       23.75      5.01 o 
  10  -2   6       41.16       28.56      7.14 o 
  11  -2   6        7.56       -0.43      6.19 o 
 -11  -1   6        1.68        5.98      7.04 o 
 -10  -1   6        3.88       10.91      6.17 o 
  -9  -1   6        0.00        3.37      5.60 o 
  -8  -1   6        4.69       -4.21      4.47 o 
  -7  -1   6       80.96       73.38      4.68 o 
  -6  -1   6        3.41        3.71      3.09 o 
  -5  -1   6       10.74        9.41      2.43 o 
  -4  -1   6      218.67      265.38      6.64 o 
  -3  -1   6       12.16       20.24      1.73 o 
  -2  -1   6        6.21       11.75      1.42 o 
  -1  -1   6      280.44      204.90      3.44 o 
   0  -1   6      124.05       80.42      1.99 o 
   1  -1   6       10.69       16.69      1.34 o 
   2  -1   6      108.56      101.87      4.26 o 
   3  -1   6     2168.79     2344.44     34.91 o 
   4  -1   6     1123.37     1028.49     15.30 o 
   5  -1   6      213.53      259.47      6.29 o 
   6  -1   6       16.50       20.80      2.82 o 
   7  -1   6      178.42      202.96      8.00 o 
   8  -1   6        4.31        2.28      3.99 o 
   9  -1   6        6.93        7.39      5.04 o 
  10  -1   6       10.38        5.94      6.36 o 
  11  -1   6       15.59       -2.86      6.85 o 
 -11   0   6        2.37       -1.75      6.49 o 
 -10   0   6       23.35       15.18      6.01 o 
  -9   0   6        6.49        4.09      4.91 o 
  -8   0   6       37.38       45.90      8.00 o 
  -7   0   6       41.67       28.74      3.82 o 
  -6   0   6      249.65      188.57      5.66 o 
  -5   0   6       21.24       15.22      2.24 o 
  -4   0   6      204.16      286.80      6.02 o 
  -3   0   6      742.40      672.53      9.93 o 
  -2   0   6      489.64      441.23      6.07 o 
  -1   0   6      697.66      811.80     10.13 o 
   0   0   6     1640.06     1808.35     20.95 o 
   1   0   6      748.89      574.96      7.41 o 
   2   0   6      112.29      119.13      2.61 o 
   3   0   6     1900.37     2086.58     31.02 o 
   4   0   6       15.20        9.70      2.33 o 
   5   0   6      870.01      899.96     20.40 o 
   6   0   6       30.01       17.12      3.65 o 
   7   0   6       21.37       10.69      3.97 o 
   8   0   6        2.99        1.14      4.65 o 
   9   0   6        4.36       12.41      6.37 o 
  10   0   6       17.15       13.23     11.16 o 
  11   0   6       18.55       11.37      7.60 o 
 -12   1   6        0.66        4.38     18.84 o 
 -11   1   6        3.38        1.84      6.38 o 
 -10   1   6        2.54        1.54      4.99 o 
  -9   1   6     1266.79     1248.66     23.88 o 
  -8   1   6      661.17      744.26     13.53 o 
  -7   1   6      401.23      446.35      9.50 o 
  -6   1   6      476.16      552.18     10.48 o 
  -5   1   6      783.28      970.86     14.27 o 
  -4   1   6      156.41      248.79      5.02 o 
  -3   1   6     1102.09     1208.17     14.72 o 
  -2   1   6      455.06      501.88      6.99 o 
  -1   1   6     2223.66     1900.91     25.20 o 
   0   1   6        7.68       16.39      1.20 o 
   1   1   6       15.62        3.81      1.11 o 
   2   1   6      136.87      126.25      3.29 o 
   3   1   6       43.63       60.27      2.56 o 
   4   1   6       69.15       46.31      3.97 o 
   5   1   6      261.74      269.44      8.47 o 
   6   1   6       71.23       87.86      5.33 o 
   7   1   6      340.27      321.43     11.27 o 
   8   1   6       16.35       12.41      5.23 o 
   9   1   6        9.53       17.38      6.83 o 
  10   1   6        4.76        3.73      9.30 o 
 -12   2   6        9.49        8.59     10.55 o 
 -11   2   6       20.95       20.28      8.09 o 
 -10   2   6       37.56       24.51      7.41 o 
  -9   2   6       10.34       21.42      3.75 o 
  -8   2   6        0.87       34.65      7.65 o 
  -7   2   6        6.21        8.44      2.75 o 
  -6   2   6       99.19       95.79      3.49 o 
  -5   2   6      565.37      679.61     11.03 o 
  -4   2   6      136.68      130.97      3.70 o 
  -3   2   6      750.70      582.03      8.41 o 
  -2   2   6     4972.54     5061.87     66.01 o 
  -1   2   6        0.39       78.23      6.24 o 
   0   2   6      101.13      111.20      3.24 o 
   1   2   6      178.88      164.70      3.49 o 
   2   2   6     3341.27     3668.65     55.47 o 
   3   2   6       94.96      139.54      7.27 o 
   4   2   6      299.73      416.12      8.64 o 
   5   2   6       60.20       67.64      4.62 o 
   6   2   6        3.50        7.26      4.16 o 
   7   2   6        5.63        4.55      6.81 o 
   8   2   6       29.00       25.47      6.71 o 
   9   2   6        1.09       -0.42      7.71 o 
  10   2   6        0.14       -9.50      9.50 o 
 -12   3   6        3.90       -3.98     10.07 o 
 -11   3   6      234.84      230.60     15.93 o 
 -10   3   6       68.31       79.93     12.67 o 
  -9   3   6      214.28      251.13      9.01 o 
  -8   3   6       18.43       23.93      4.92 o 
  -7   3   6     1150.54     1403.80     27.07 o 
  -6   3   6        6.40        1.83      2.20 o 
  -5   3   6     3451.30     4111.17     59.13 o 
  -4   3   6       42.61       37.28      2.42 o 
  -3   3   6       71.24       74.76      2.53 o 
  -2   3   6      220.26      255.05      6.84 o 
  -1   3   6     3793.07     3574.08     54.42 o 
   0   3   6      303.94      283.10      5.59 o 
   1   3   6       95.54       85.13      2.92 o 
   2   3   6      149.14      156.79      5.99 o 
   3   3   6       27.98       44.06      3.35 o 
   4   3   6        0.77        1.83      3.41 o 
   5   3   6        0.52        4.47      3.72 o 
   6   3   6        8.18       10.89      4.46 o 
   7   3   6       12.86        0.32      5.83 o 
   8   3   6        0.00        0.01      6.37 o 
   9   3   6        9.11       15.37      8.35 o 
 -12   4   6        0.00       -5.84     10.09 o 
 -11   4   6       33.59       30.55      8.05 o 
 -10   4   6       72.98      100.67      7.28 o 
  -9   4   6        3.50       -1.84      4.73 o 
  -8   4   6     1475.46     1693.64     32.54 o 
  -7   4   6      159.47      190.73      7.47 o 
  -6   4   6     1611.70     1762.08     28.09 o 
  -5   4   6       36.58       34.50      2.86 o 
  -4   4   6     2614.46     2866.33     43.39 o 
  -3   4   6      850.59      718.41     12.28 o 
  -2   4   6    10287.19    10216.96    159.00 o 
  -1   4   6     3095.71     2907.03     44.34 o 
   0   4   6      347.97      312.88      6.25 o 
   1   4   6        0.20       -1.71      1.71 o 
   2   4   6       31.90       28.79      2.53 o 
   3   4   6        7.57        6.82      3.04 o 
   4   4   6      258.78      239.96      7.46 o 
   5   4   6       91.25      119.48      7.65 o 
   6   4   6      128.63      119.37     15.84 o 
   7   4   6        2.33       -6.22      6.22 o 
   8   4   6        1.10        6.65      8.42 o 
   9   4   6        1.50       11.92      9.40 o 
 -12   5   6       15.97        8.89      7.93 o 
 -11   5   6        2.71        6.58      6.66 o 
 -10   5   6       45.43       72.75      7.26 o 
  -9   5   6       47.40       49.99      6.50 o 
  -8   5   6       11.77       18.45      5.20 o 
  -7   5   6       11.83       22.67      3.93 o 
  -6   5   6        4.25        7.08      2.93 o 
  -5   5   6       52.18       56.87      3.05 o 
  -4   5   6        7.19        2.78      2.90 o 
  -3   5   6        6.57       -1.23      2.08 o 
  -2   5   6      186.53      121.84      3.85 o 
  -1   5   6     2095.01     2110.54     34.23 o 
   0   5   6      111.07      127.65      5.46 o 
   1   5   6        2.34        6.42      2.43 o 
   2   5   6      324.41      336.16      7.84 o 
   3   5   6       70.67      109.41      5.22 o 
   4   5   6        6.51       25.27      4.94 o 
   5   5   6        0.46       -4.03      4.03 o 
   6   5   6        2.79        3.69      6.09 o 
   7   5   6        4.41        8.44      8.05 o 
   8   5   6        0.04       -2.81      8.66 o 
 -12   6   6       15.65        7.37      9.66 o 
 -11   6   6       28.79       30.15      6.37 o 
 -10   6   6       38.94       37.77      8.10 o 
  -9   6   6       16.21        4.48      5.52 o 
  -8   6   6        1.87       -0.25      4.81 o 
  -7   6   6        1.14       -3.36      3.36 o 
  -6   6   6      476.09      566.70     11.27 o 
  -5   6   6      827.44      830.38     16.27 o 
  -4   6   6       21.23       11.56      2.78 o 
  -3   6   6      340.98      341.98      8.32 o 
  -2   6   6      153.62      143.12      5.59 o 
  -1   6   6       30.14       38.72      3.00 o 
   0   6   6       57.66       48.27      3.10 o 
   1   6   6       13.85       27.73      3.11 o 
   2   6   6      209.93      179.28      7.55 o 
   3   6   6      108.20      150.48     10.34 o 
   4   6   6       29.85       33.51     13.25 o 
   5   6   6       27.82       65.16      7.33 o 
   6   6   6       12.39       16.83      9.00 o 
   7   6   6       28.62       40.74      8.44 o 
   8   6   6       12.59        2.87     11.31 o 
 -12   7   6       11.00       26.43      7.87 o 
 -11   7   6       15.34       13.42      6.71 o 
 -10   7   6        1.17       -2.26      6.05 o 
  -9   7   6        0.02        6.47      5.00 o 
  -8   7   6       48.33       59.60      5.68 o 
  -7   7   6      181.52      160.94      7.54 o 
  -6   7   6       48.15       41.61      4.30 o 
  -5   7   6      259.06      223.47      7.85 o 
  -4   7   6        0.45        0.47      3.52 o 
  -3   7   6       92.75       84.16      4.90 o 
  -2   7   6       23.13       29.20      3.67 o 
  -1   7   6      520.44      502.13      9.84 o 
   0   7   6      219.12      220.20      6.17 o 
   1   7   6     2146.48     2130.66     40.84 o 
   2   7   6      759.21      694.56     16.17 o 
   3   7   6       97.17      108.14      8.93 o 
   4   7   6       69.09      115.47      8.53 o 
   5   7   6       83.21       76.86      9.57 o 
   6   7   6        6.50        5.68      6.21 o 
   7   7   6        9.79        2.73      8.16 o 
 -12   8   6        3.39        4.98      7.64 o 
 -11   8   6       37.24       45.28      7.60 o 
 -10   8   6        3.52        4.84      6.19 o 
  -9   8   6       47.97       59.36      6.99 o 
  -8   8   6        6.50       20.82      4.22 o 
  -7   8   6      149.34      137.55      6.33 o 
  -6   8   6      421.75      497.46     14.65 o 
  -5   8   6        3.43        2.25      3.93 o 
  -4   8   6        0.40       -3.34      3.34 o 
  -3   8   6      225.22      264.47      8.15 o 
  -2   8   6       50.09       53.67      4.45 o 
  -1   8   6        0.88        0.07      3.09 o 
   0   8   6        4.35        9.19      3.89 o 
   1   8   6       14.42       13.97      4.75 o 
   2   8   6      710.92      690.37     19.97 o 
   3   8   6       25.86       59.55      5.58 o 
   4   8   6      425.12      460.62     14.60 o 
   5   8   6       25.04       19.93      7.20 o 
   6   8   6       29.51       14.01      7.01 o 
 -12   9   6        0.08        4.50      8.05 o 
 -11   9   6       86.39       69.62      9.37 o 
 -10   9   6       71.72      102.38     10.79 o 
  -9   9   6       52.07       61.76      7.65 o 
  -8   9   6       72.33       59.51      6.66 o 
  -7   9   6      145.62      137.21      8.03 o 
  -6   9   6      182.26      175.16      8.67 o 
  -5   9   6       10.35       19.16      5.90 o 
  -4   9   6        0.03        1.19      4.22 o 
  -3   9   6        7.37        9.85      5.68 o 
  -2   9   6       34.38       38.50      5.05 o 
  -1   9   6        1.39       13.08      5.60 o 
   0   9   6        8.74        5.71      3.49 o 
   1   9   6        3.86       56.96     11.51 o 
   2   9   6        0.63        3.40      4.63 o 
   3   9   6        0.56       12.98      5.92 o 
   4   9   6       28.36       28.59      6.60 o 
   5   9   6        1.45        8.32      6.64 o 
 -11  10   6        0.05       -3.99      7.76 o 
 -10  10   6      145.08      133.81     10.67 o 
  -9  10   6        0.14        4.37      5.85 o 
  -8  10   6      185.17      164.13      9.34 o 
  -7  10   6        3.73        5.26      5.63 o 
  -6  10   6       13.28       11.03      5.56 o 
  -5  10   6        0.35        2.36      4.58 o 
  -4  10   6        7.40        6.77      4.70 o 
  -3  10   6        2.68        2.50      4.58 o 
  -2  10   6       50.83       44.69      5.62 o 
  -1  10   6       41.30       38.37      6.14 o 
   0  10   6      280.17      299.07      9.52 o 
   1  10   6        0.74       14.15      5.15 o 
   2  10   6      103.41      108.02      7.50 o 
   3  10   6        0.22       -1.77      6.54 o 
   4  10   6       13.95       18.82      7.46 o 
 -11  11   6       14.43        1.43      8.84 o 
 -10  11   6       14.14       19.80      6.70 o 
  -9  11   6        0.10       -4.40      6.18 o 
  -8  11   6       37.54       23.17      6.67 o 
  -7  11   6        4.31       -1.51      5.93 o 
  -6  11   6       31.03       33.26      5.95 o 
  -5  11   6       36.34       39.45      5.99 o 
  -4  11   6        7.98        6.41      5.11 o 
  -3  11   6      282.48      311.84     10.75 o 
  -2  11   6       36.85       50.34      6.06 o 
  -1  11   6        4.27        3.70      5.20 o 
   0  11   6       18.71       25.29      5.71 o 
   1  11   6        0.23        0.25      6.06 o 
   2  11   6        4.03       -2.81      7.38 o 
   3  11   6        4.87        5.61      8.54 o 
 -10  12   6        7.13       -0.11      6.89 o 
  -9  12   6        5.76       -6.43      6.43 o 
  -8  12   6        2.79       18.58      6.81 o 
  -7  12   6        1.78        0.65      6.35 o 
  -6  12   6        1.09        8.04      6.25 o 
  -5  12   6        0.04       -1.97      6.04 o 
  -4  12   6        9.11       20.68      5.92 o 
  -3  12   6        0.00        4.25      5.55 o 
  -2  12   6        6.61       15.59      5.77 o 
  -1  12   6       11.00        4.38      5.49 o 
   0  12   6        2.42       16.15      7.11 o 
   1  12   6        2.51       11.14      7.86 o 
   2  12   6        2.23       11.30      9.24 o 
  -9  13   6       28.22       12.76      7.33 o 
  -8  13   6        1.27       -2.30      6.71 o 
  -7  13   6        6.48       -5.80      6.73 o 
  -6  13   6       18.22       15.26      7.01 o 
  -5  13   6       59.53       35.73      8.34 o 
  -4  13   6       25.02       38.18      7.25 o 
  -3  13   6       19.68       28.38      8.99 o 
  -2  13   6        3.77        3.19      6.05 o 
  -1  13   6       55.92       89.10      8.72 o 
   0  13   6        5.15        0.06      8.96 o 
  -8  14   6        0.02       -0.99     15.78 o 
  -7  14   6       20.13       15.62      7.65 o 
  -6  14   6       43.03       33.32      7.94 o 
  -5  14   6        2.39       -2.41      6.72 o 
  -4  14   6       11.16       -3.04      6.91 o 
  -3  14   6        0.05        5.35      6.97 o 
  -2  14   6        6.41        0.35      6.87 o 
   1 -14   7       15.30        2.69      7.48 o 
   2 -14   7        4.12       -3.88      6.55 o 
   3 -14   7       14.76       -6.89      7.13 o 
   4 -14   7       18.58       16.47      7.75 o 
   5 -14   7       56.14       64.01      9.76 o 
   6 -14   7       16.63       36.92      8.94 o 
   7 -14   7       61.04       64.86      9.85 o 
   8 -14   7        0.24       -3.36     25.22 o 
  -1 -13   7       24.43       36.67      8.17 o 
   0 -13   7       31.83       23.59      5.94 o 
   1 -13   7       50.61       24.71      5.74 o 
   2 -13   7       30.17       31.77      5.48 o 
   3 -13   7       17.97       22.75      6.14 o 
   4 -13   7       45.08       54.56      7.00 o 
   5 -13   7       11.61        5.53      6.82 o 
   6 -13   7        8.86       14.76      7.28 o 
   7 -13   7       12.92       11.41      7.04 o 
   8 -13   7        3.72        1.22      7.98 o 
   9 -13   7       18.35       24.45     12.22 o 
  -3 -12   7        1.51       -1.21     11.00 o 
  -2 -12   7        5.08        5.88      7.08 o 
  -1 -12   7       20.43       31.10      6.43 o 
   0 -12   7        3.90       -1.64      4.90 o 
   1 -12   7        0.59        8.06      4.75 o 
   2 -12   7       41.40       42.20      5.38 o 
   3 -12   7        1.55       11.04      5.19 o 
   4 -12   7        6.83       17.62      5.98 o 
   5 -12   7        6.73       16.06      5.97 o 
   6 -12   7       15.73        8.79      6.00 o 
   7 -12   7       26.15       11.85      5.99 o 
   8 -12   7       79.23       86.55      8.61 o 
   9 -12   7        0.32       -7.88      8.75 o 
  10 -12   7       23.89       15.11      9.47 o 
  -4 -11   7       14.06       13.39      9.27 o 
  -3 -11   7        3.88       -5.91      6.91 o 
  -2 -11   7        8.81        6.56      5.61 o 
  -1 -11   7      228.37      226.14      9.16 o 
   0 -11   7      238.36      213.41      8.12 o 
   1 -11   7      302.83      304.71      9.40 o 
   2 -11   7      517.06      470.94     12.50 o 
   3 -11   7      134.79      158.01      7.32 o 
   4 -11   7        7.47       24.32      5.54 o 
   5 -11   7      185.31      203.33     13.36 o 
   6 -11   7        0.17        3.06      5.42 o 
   7 -11   7      142.21      126.80      8.15 o 
   8 -11   7        2.83       -2.91      5.55 o 
   9 -11   7       10.33       -4.94      6.70 o 
  10 -11   7        6.33        5.88      8.35 o 
  -5 -10   7        4.78       -1.15      7.56 o 
  -4 -10   7       13.14       23.16      7.47 o 
  -3 -10   7        7.89       11.77      5.90 o 
  -2 -10   7       10.85       11.05      4.82 o 
  -1 -10   7      245.54      240.78      7.44 o 
   0 -10   7      201.86      268.64     11.43 o 
   1 -10   7      495.22      569.47     16.25 o 
   2 -10   7      682.34      615.49     18.29 o 
   3 -10   7       48.55       60.49      6.26 o 
   4 -10   7      903.37      906.37     18.47 o 
   5 -10   7       62.67       89.52      6.55 o 
   6 -10   7     2316.42     2379.52     44.82 o 
   7 -10   7      555.72      555.63     17.08 o 
   8 -10   7      675.38      650.33     17.42 o 
   9 -10   7       13.73        7.19     10.89 o 
  10 -10   7        7.27        8.08      7.64 o 
  11 -10   7       95.83      115.07     15.24 o 
  -6  -9   7        4.60        5.92      7.67 o 
  -5  -9   7        4.76        2.25      6.94 o 
  -4  -9   7        1.10       10.27      5.94 o 
  -3  -9   7        1.74       -2.53      4.68 o 
  -2  -9   7       33.74       47.04      4.80 o 
  -1  -9   7       66.35       62.61      5.27 o 
   0  -9   7        8.16       11.51      3.71 o 
   1  -9   7        4.31       16.31      4.97 o 
   2  -9   7       25.71       15.34      3.87 o 
   3  -9   7      103.10      161.34     13.53 o 
   4  -9   7       10.87       17.39      3.36 o 
   5  -9   7      146.09      203.81     26.32 o 
   6  -9   7        6.05        1.51      6.37 o 
   7  -9   7       35.89       45.54      5.22 o 
   8  -9   7       30.54       26.32      5.15 o 
   9  -9   7        8.39       14.33      5.76 o 
  10  -9   7       14.47       17.55     10.82 o 
  11  -9   7        5.97       -4.99      8.31 o 
  -7  -8   7       12.55        8.64      8.87 o 
  -6  -8   7      338.27      301.46     14.14 o 
  -5  -8   7       14.83       26.14      6.78 o 
  -4  -8   7      473.29      436.20     17.22 o 
  -3  -8   7        6.81       19.90      4.99 o 
  -2  -8   7      343.93      299.88      8.05 o 
  -1  -8   7        0.39       -2.85      4.41 o 
   0  -8   7       60.24       99.84      5.82 o 
   1  -8   7       17.12       29.00      3.44 o 
   2  -8   7        5.14        1.21      2.57 o 
   3  -8   7        0.00       -0.70      2.31 o 
   4  -8   7      178.58      192.68      6.07 o 
   5  -8   7      437.61      388.42      9.36 o 
   6  -8   7      444.32      435.96     10.32 o 
   7  -8   7      256.64      265.39     11.10 o 
   8  -8   7       40.31       44.21      5.09 o 
   9  -8   7       81.12       88.76      6.98 o 
  10  -8   7       61.49       72.31      9.62 o 
  11  -8   7        2.02       -4.74     12.18 o 
  -8  -7   7        0.06       11.46      8.94 o 
  -7  -7   7       40.23       46.92      8.35 o 
  -6  -7   7        0.38       12.18      6.83 o 
  -5  -7   7       28.16       38.54      6.16 o 
  -4  -7   7      302.41      259.40     10.15 o 
  -3  -7   7       22.66       16.76      3.78 o 
  -2  -7   7        0.01       -0.52      3.17 o 
  -1  -7   7       93.65      106.22      4.49 o 
   0  -7   7      112.25      128.86      4.81 o 
   1  -7   7        2.13        3.46      2.49 o 
   2  -7   7       21.18       28.37      2.72 o 
   3  -7   7        2.52        4.59      2.14 o 
   4  -7   7       98.26      105.84      4.75 o 
   5  -7   7        0.20        2.96      2.51 o 
   6  -7   7      452.62      402.45      9.71 o 
   7  -7   7      421.50      444.56     10.62 o 
   8  -7   7      741.38      713.12     15.93 o 
   9  -7   7      129.74      126.06      8.91 o 
  10  -7   7        5.20       -7.39      7.39 o 
  11  -7   7        7.98        8.11      8.42 o 
  12  -7   7        0.52       -4.12     10.77 o 
  -8  -6   7        0.10        6.46      7.28 o 
  -7  -6   7        0.02        1.89      6.15 o 
  -6  -6   7        8.90        1.96      5.10 o 
  -5  -6   7      116.52      123.25      6.96 o 
  -4  -6   7       71.63       64.84      4.66 o 
  -3  -6   7       89.80       76.05      4.06 o 
  -2  -6   7       83.43       93.55      3.75 o 
  -1  -6   7      141.54      125.31      4.20 o 
   0  -6   7      422.46      342.36      7.78 o 
   1  -6   7      193.64      112.79      4.16 o 
   2  -6   7       58.60       87.52     10.56 o 
   3  -6   7        2.30       -1.59      2.35 o 
   4  -6   7      176.43      163.94      5.25 o 
   5  -6   7        8.00        8.77      2.80 o 
   6  -6   7      117.88      141.15      4.96 o 
   7  -6   7        3.25        1.63      3.04 o 
   8  -6   7       25.87       23.35      4.04 o 
   9  -6   7        1.28       -1.20      5.13 o 
  10  -6   7        4.41        4.23      7.68 o 
  11  -6   7       49.36       55.15     14.93 o 
  12  -6   7       52.44       56.06     13.17 o 
  -9  -5   7       51.12       54.36      8.89 o 
  -8  -5   7        9.40        5.36      6.42 o 
  -7  -5   7        4.55        6.12      6.04 o 
  -6  -5   7        6.63        0.05      4.69 o 
  -5  -5   7        5.75        2.12      4.22 o 
  -4  -5   7       28.22       40.54      4.29 o 
  -3  -5   7       19.79       11.65      2.63 o 
  -2  -5   7      138.24      120.30      3.72 o 
  -1  -5   7       32.94       23.95      2.43 o 
   0  -5   7        3.31       -0.33      1.91 o 
   1  -5   7     1264.38     1333.18     24.51 o 
   2  -5   7        0.63       -0.56      2.22 o 
   3  -5   7      113.08       71.43      3.20 o 
   4  -5   7      427.59      410.48      8.84 o 
   5  -5   7       13.73       11.59      2.59 o 
   6  -5   7       20.25       22.00      2.83 o 
   7  -5   7        6.25        4.86      2.93 o 
   8  -5   7       19.91       22.65      3.52 o 
   9  -5   7       34.52       30.27      5.72 o 
  10  -5   7      157.22      153.72     10.02 o 
  11  -5   7       95.39       78.72     13.13 o 
  12  -5   7        1.42        1.36     14.68 o 
  -9  -4   7        0.08        6.01      6.52 o 
  -8  -4   7       94.70       92.54      8.12 o 
  -7  -4   7        6.36        0.61      4.74 o 
  -6  -4   7        4.89        0.76      4.45 o 
  -5  -4   7       85.11      103.99      5.96 o 
  -4  -4   7      124.08      138.70      4.73 o 
  -3  -4   7      175.08      140.71      4.67 o 
  -2  -4   7        8.44       23.48      1.93 o 
  -1  -4   7      237.40      265.11      5.23 o 
   0  -4   7     1499.85     1444.61     23.24 o 
   1  -4   7      186.25      237.89      5.33 o 
   2  -4   7    10744.08    10679.47    156.69 o 
   3  -4   7     2204.22     2718.26     42.68 o 
   4  -4   7     4329.67     4978.48     76.40 o 
   5  -4   7       10.97       20.95      2.24 o 
   6  -4   7      755.72      836.58     15.85 o 
   7  -4   7      193.38      175.44      6.49 o 
   8  -4   7      200.01      198.51      6.78 o 
   9  -4   7       54.48       66.50      4.91 o 
  10  -4   7        0.01       -1.47      7.37 o 
  11  -4   7       49.62       57.42      9.94 o 
  12  -4   7       73.77       91.62     20.66 o 
 -10  -3   7       16.34        1.85      7.41 o 
  -9  -3   7       42.13       34.53      6.93 o 
  -8  -3   7        1.29        1.17      5.07 o 
  -7  -3   7      166.55      140.17      7.36 o 
  -6  -3   7        0.00       -0.54      3.40 o 
  -5  -3   7      126.71      176.51      5.36 o 
  -4  -3   7       40.14       27.25      2.77 o 
  -3  -3   7        2.67       -1.98      2.12 o 
  -2  -3   7     1169.73     1146.55     16.75 o 
  -1  -3   7      450.82      373.70      7.10 o 
   0  -3   7       31.18       20.20      2.08 o 
   1  -3   7      267.83      225.27      4.83 o 
   2  -3   7      122.10      106.53      3.11 o 
   3  -3   7      495.47      543.88      9.83 o 
   4  -3   7       75.28       85.05      3.46 o 
   5  -3   7      776.93      805.81     12.69 o 
   6  -3   7      439.49      432.09      8.95 o 
   7  -3   7        9.12       18.27      3.77 o 
   8  -3   7        2.71       -1.84      4.07 o 
   9  -3   7      214.53      186.07      7.24 o 
  10  -3   7        3.92       10.81      6.91 o 
  11  -3   7        0.57        5.51     10.07 o 
 -10  -2   7      158.78      132.07     10.22 o 
  -9  -2   7        0.28        3.21      5.94 o 
  -8  -2   7      238.72      219.92     10.71 o 
  -7  -2   7        1.58       -3.31      4.20 o 
  -6  -2   7      296.91      320.00     10.10 o 
  -5  -2   7        0.53       -2.73      2.73 o 
  -4  -2   7     1889.49     1960.51     30.39 o 
  -3  -2   7     1157.33     1341.44     21.24 o 
  -2  -2   7       33.28       28.72      2.01 o 
  -1  -2   7       25.57       27.26      1.91 o 
   0  -2   7        3.74       -0.24      1.28 o 
   1  -2   7     1303.39     1210.71     17.69 o 
   2  -2   7      808.02      950.70     16.64 o 
   3  -2   7      414.65      290.90      5.81 o 
   4  -2   7      610.56      599.14     10.86 o 
   5  -2   7      152.37      148.98      4.10 o 
   6  -2   7      108.54      101.90      5.56 o 
   7  -2   7      328.60      321.10      8.70 o 
   8  -2   7        2.54        0.45      4.04 o 
   9  -2   7        0.34        1.55      4.48 o 
  10  -2   7       28.25       12.64      5.77 o 
  11  -2   7        2.62        9.44      6.32 o 
 -11  -1   7        1.69       -4.56      7.08 o 
 -10  -1   7        0.09       -5.54      6.03 o 
  -9  -1   7       46.61       36.44      5.88 o 
  -8  -1   7        8.43       -0.01      4.60 o 
  -7  -1   7        0.88       -3.06      3.06 o 
  -6  -1   7       10.79        6.53      2.75 o 
  -5  -1   7      200.49      189.18      5.62 o 
  -4  -1   7     1707.65     1935.11     29.81 o 
  -3  -1   7      828.20      989.49     13.55 o 
  -2  -1   7      832.06      935.59     13.20 o 
  -1  -1   7      210.11      267.16      4.60 o 
   0  -1   7      225.47      235.67      4.31 o 
   1  -1   7       66.79       72.12      2.36 o 
   2  -1   7       20.51        9.70      1.81 o 
   3  -1   7       77.80       76.56      2.70 o 
   4  -1   7      149.70      114.82      3.12 o 
   5  -1   7      319.55      368.36      7.17 o 
   6  -1   7       93.23       64.30      4.17 o 
   7  -1   7       31.86       25.91      4.31 o 
   8  -1   7      157.54      159.80      7.60 o 
   9  -1   7       89.06       62.01      6.10 o 
  10  -1   7       21.29        7.41      6.72 o 
  11  -1   7        2.97       -4.30      6.90 o 
 -11   0   7        0.52        7.24      7.18 o 
 -10   0   7        0.41       -1.83      5.91 o 
  -9   0   7       38.19       38.84      5.60 o 
  -8   0   7      321.28      290.99      8.35 o 
  -7   0   7       13.79       15.63      3.88 o 
  -6   0   7      125.74      119.55      4.30 o 
  -5   0   7       10.89        7.24      2.19 o 
  -4   0   7       34.73       28.92      2.23 o 
  -3   0   7      465.29      508.10      8.06 o 
  -2   0   7     2174.49     1992.49     25.72 o 
  -1   0   7      560.86      449.30      6.54 o 
   0   0   7       30.20       38.94      1.52 o 
   1   0   7       93.05       78.34      2.12 o 
   2   0   7      834.31      889.61     13.48 o 
   3   0   7     2347.54     2481.93     33.72 o 
   4   0   7        0.15        3.21      1.85 o 
   5   0   7      137.12      176.54      6.91 o 
   6   0   7       57.44       48.03      4.46 o 
   7   0   7        3.79        3.97      4.43 o 
   8   0   7       10.48       10.43      5.36 o 
   9   0   7       40.46       18.67      8.63 o 
  10   0   7        2.18        2.37      6.94 o 
  11   0   7        0.00        1.38      7.42 o 
 -11   1   7        5.39       -0.37      6.44 o 
 -10   1   7        7.51        1.00      5.13 o 
  -9   1   7      728.51      724.67     15.93 o 
  -8   1   7      104.77      117.32      5.12 o 
  -7   1   7     1285.90     1261.60     20.99 o 
  -6   1   7        0.00        6.07      2.38 o 
  -5   1   7       41.09       78.86      2.87 o 
  -4   1   7        9.70        2.43      1.76 o 
  -3   1   7      836.76      807.95     10.88 o 
  -2   1   7      730.06      564.95      8.07 o 
  -1   1   7       70.23      130.38      3.17 o 
   0   1   7      704.04      631.48      8.66 o 
   1   1   7     1630.34     1560.83     20.78 o 
   2   1   7        7.77        0.52      1.41 o 
   3   1   7      598.71      644.54     10.99 o 
   4   1   7       48.90       47.37      2.99 o 
   5   1   7        2.42        1.59      3.13 o 
   6   1   7       26.96       24.98      4.21 o 
   7   1   7       32.52       21.87      5.19 o 
   8   1   7        3.53       -5.02      5.02 o 
   9   1   7       22.93       26.84      7.58 o 
  10   1   7        0.20       12.36     16.14 o 
 -12   2   7        9.68       27.94     10.17 o 
 -11   2   7       10.15       12.41      6.81 o 
 -10   2   7      143.83      141.29     11.77 o 
  -9   2   7        3.40        1.27      3.32 o 
  -8   2   7     2912.03     3073.19     45.52 o 
  -7   2   7        2.10       -2.56      2.56 o 
  -6   2   7      626.21      756.27     13.33 o 
  -5   2   7      402.39      395.03      7.36 o 
  -4   2   7       55.46       39.64      2.25 o 
  -3   2   7       88.96       83.22      3.22 o 
  -2   2   7       90.45      140.70      3.30 o 
  -1   2   7        3.78       54.02      6.10 o 
   0   2   7     3569.57     3633.86     47.85 o 
   1   2   7      866.42      905.15     12.67 o 
   2   2   7     4050.35     4080.75     64.33 o 
   3   2   7     1845.57     2137.14     34.59 o 
   4   2   7     1439.02     1595.82     26.57 o 
   5   2   7      144.34      140.96      5.91 o 
   6   2   7        7.32       11.60      4.45 o 
   7   2   7       39.98       33.13      6.62 o 
   8   2   7        3.18       14.18      9.63 o 
   9   2   7        1.02       -6.35      8.91 o 
  10   2   7        7.77       14.72     10.16 o 
 -12   3   7        8.19       10.80     12.57 o 
 -11   3   7       64.95       59.32     12.89 o 
 -10   3   7      226.23      269.48     12.50 o 
  -9   3   7       77.30       95.42      6.51 o 
  -8   3   7        0.25       10.23      3.93 o 
  -7   3   7      184.48      243.03      6.68 o 
  -6   3   7        0.04        7.66      2.31 o 
  -5   3   7       12.62       14.64      2.27 o 
  -4   3   7      236.71      214.15      5.15 o 
  -3   3   7      339.81      349.74      6.68 o 
  -2   3   7      112.97       71.82      3.76 o 
  -1   3   7     3377.23     3450.12     48.06 o 
   0   3   7      314.51      335.86      6.29 o 
   1   3   7       69.51       67.93      2.70 o 
   2   3   7       18.29       20.69      2.50 o 
   3   3   7       80.70       77.80      4.24 o 
   4   3   7       25.32       26.90      4.02 o 
   5   3   7       40.58       31.45      4.88 o 
   6   3   7       74.76       86.33      6.48 o 
   7   3   7        0.49        2.22      6.25 o 
   8   3   7        0.06        0.04      6.74 o 
   9   3   7       44.51       27.91     10.00 o 
 -12   4   7       16.36       35.11      9.75 o 
 -11   4   7        8.27       17.86      7.72 o 
 -10   4   7     2021.49     1876.51     34.41 o 
  -9   4   7       42.21       46.00      6.47 o 
  -8   4   7     3590.42     3865.80     68.94 o 
  -7   4   7       30.90       30.11      3.83 o 
  -6   4   7      399.66      503.27     10.10 o 
  -5   4   7       62.71       59.47      3.65 o 
  -4   4   7      313.01      384.13      7.88 o 
  -3   4   7     3428.77     3524.18     53.08 o 
  -2   4   7     3360.79     3157.78     50.28 o 
  -1   4   7      548.76      585.08     10.33 o 
   0   4   7     1344.75     1232.02     18.85 o 
   1   4   7       21.62       37.71      2.47 o 
   2   4   7       17.87       33.74      3.05 o 
   3   4   7      131.25      147.83      5.13 o 
   4   4   7        3.17        8.73      3.88 o 
   5   4   7       13.06       16.64      4.62 o 
   6   4   7       51.08       42.80      5.81 o 
   7   4   7        1.97        3.51      6.98 o 
   8   4   7        9.47       18.61      7.89 o 
   9   4   7        1.07       15.36      9.81 o 
 -12   5   7       94.35       88.17     10.16 o 
 -11   5   7       44.86       44.58      7.70 o 
 -10   5   7       62.78       50.39      6.95 o 
  -9   5   7      178.17      154.21      8.59 o 
  -8   5   7       29.54       29.98      6.06 o 
  -7   5   7       46.20       60.45      4.26 o 
  -6   5   7       19.62       27.17      3.14 o 
  -5   5   7      261.97      213.95      6.20 o 
  -4   5   7       77.70       78.39      5.49 o 
  -3   5   7     4921.85     4971.98     74.59 o 
  -2   5   7     2027.22     1964.82     29.36 o 
  -1   5   7     3812.58     3623.76     54.69 o 
   0   5   7       49.76       62.44      2.97 o 
   1   5   7      402.23      323.67      7.29 o 
   2   5   7       83.57       92.94      6.25 o 
   3   5   7      111.17       96.36      4.67 o 
   4   5   7        1.05       -2.14      4.14 o 
   5   5   7        1.31       -4.47      4.47 o 
   6   5   7       18.75       35.55      7.30 o 
   7   5   7        0.36       -0.27      7.07 o 
   8   5   7        4.64       17.71      8.26 o 
 -12   6   7       30.39       29.33      8.81 o 
 -11   6   7       10.50        1.62      5.76 o 
 -10   6   7        4.36       -2.62      5.98 o 
  -9   6   7       69.86       93.26      7.47 o 
  -8   6   7        3.16       -2.10      4.82 o 
  -7   6   7        6.39        9.33      3.82 o 
  -6   6   7       12.06       14.81      3.22 o 
  -5   6   7      130.83      145.27      5.78 o 
  -4   6   7       10.36       13.80      2.70 o 
  -3   6   7      137.74       89.49      3.72 o 
  -2   6   7       72.78       97.03      3.85 o 
  -1   6   7      334.33      333.26      7.34 o 
   0   6   7      112.24      111.61      4.17 o 
   1   6   7       64.91       55.22      3.70 o 
   2   6   7      506.90      439.74      9.84 o 
   3   6   7      642.46      630.36     14.01 o 
   4   6   7       72.17       92.29      6.13 o 
   5   6   7      188.88      180.18      9.55 o 
   6   6   7       46.56       29.83      7.02 o 
   7   6   7        0.01        0.32      7.33 o 
   8   6   7       69.58       52.10     17.77 o 
 -12   7   7        9.74        0.39      7.31 o 
 -11   7   7        4.43        9.26      6.58 o 
 -10   7   7        1.37       -5.95      5.95 o 
  -9   7   7        1.01       -0.28      5.34 o 
  -8   7   7       29.03       42.04      4.31 o 
  -7   7   7       28.72       21.67      3.78 o 
  -6   7   7      329.43      331.33      9.39 o 
  -5   7   7      178.70      148.39      6.54 o 
  -4   7   7       30.98       27.73      3.60 o 
  -3   7   7       76.68       80.00      4.41 o 
  -2   7   7       27.23       35.16      3.08 o 
  -1   7   7      507.91      427.90      9.91 o 
   0   7   7      188.10      167.62      7.42 o 
   1   7   7      717.03      820.02     43.28 o 
   2   7   7       32.00       24.47      9.97 o 
   3   7   7       28.23       27.72      4.98 o 
   4   7   7       36.41       75.58      6.07 o 
   5   7   7       75.66      109.78      8.74 o 
   6   7   7       10.16       19.51      7.20 o 
   7   7   7        0.05       -4.94      7.79 o 
 -12   8   7        0.43        4.24      8.33 o 
 -11   8   7        5.23        6.10      6.77 o 
 -10   8   7        6.28        7.51      8.13 o 
  -9   8   7        9.46        4.60      5.71 o 
  -8   8   7      232.56      233.14      8.64 o 
  -7   8   7        0.53       -3.45      3.75 o 
  -6   8   7      433.71      451.93     11.39 o 
  -5   8   7       23.14       29.31      4.90 o 
  -4   8   7       61.35       52.98      4.83 o 
  -3   8   7       17.89       34.76      4.37 o 
  -2   8   7      907.01      882.48     20.55 o 
  -1   8   7      272.29      252.48      7.42 o 
   0   8   7      633.57      648.64     12.56 o 
   1   8   7      394.41      397.86     13.23 o 
   2   8   7      773.74      862.60     31.35 o 
   3   8   7      234.37      209.30      8.96 o 
   4   8   7      944.46      902.74     36.95 o 
   5   8   7       17.63       41.31      7.48 o 
   6   8   7      132.92      131.93     10.34 o 
 -12   9   7        3.96       -1.22      7.96 o 
 -11   9   7        8.76       -3.79      7.43 o 
 -10   9   7       37.03       34.80      8.03 o 
  -9   9   7       35.54       25.68      6.20 o 
  -8   9   7       21.51       22.77      6.06 o 
  -7   9   7       11.64        7.58      5.37 o 
  -6   9   7       48.80       46.92      5.96 o 
  -5   9   7        1.18        3.43      4.44 o 
  -4   9   7       23.83       25.14      4.78 o 
  -3   9   7        7.98        9.80      4.45 o 
  -2   9   7       15.61       23.73      4.78 o 
  -1   9   7       31.14       52.01      6.49 o 
   0   9   7       21.18       21.54      3.85 o 
   1   9   7      104.60      129.54      6.00 o 
   2   9   7       41.47       36.12      5.67 o 
   3   9   7       38.19       30.64      6.38 o 
   4   9   7        2.39        9.03      6.96 o 
   5   9   7      118.07      103.95      9.52 o 
 -11  10   7        1.51       -7.56      7.56 o 
 -10  10   7      196.95      174.09     10.51 o 
  -9  10   7        3.60       -1.02      5.97 o 
  -8  10   7      264.94      246.07     11.16 o 
  -7  10   7        1.64       -5.36      5.36 o 
  -6  10   7       76.80       68.20      6.88 o 
  -5  10   7       23.33       16.05      5.04 o 
  -4  10   7       10.14       10.25      4.88 o 
  -3  10   7        4.06        2.41      4.85 o 
  -2  10   7      127.31      128.42      7.19 o 
  -1  10   7        1.10        3.68      4.87 o 
   0  10   7      135.54      144.59      7.62 o 
   1  10   7       15.93       19.32      6.60 o 
   2  10   7       41.61       47.13      6.62 o 
   3  10   7        0.01        1.98      7.20 o 
   4  10   7        5.63       12.15      8.22 o 
 -11  11   7        3.93       12.11      8.29 o 
 -10  11   7        0.72       -0.54      6.47 o 
  -9  11   7        2.79        8.15      6.34 o 
  -8  11   7        0.32       -5.86      5.86 o 
  -7  11   7        0.01       -3.19      5.98 o 
  -6  11   7        1.96        2.63      6.59 o 
  -5  11   7        6.25        1.52      5.10 o 
  -4  11   7        6.80       12.49      5.42 o 
  -3  11   7        0.41       44.48     13.27 o 
  -2  11   7        1.38        6.20      6.75 o 
  -1  11   7      112.02      113.43      7.57 o 
   0  11   7       53.02       58.78      6.36 o 
   1  11   7        0.01       -3.60      6.22 o 
   2  11   7       28.77       43.89      9.12 o 
   3  11   7       50.42       35.48     11.46 o 
 -10  12   7        6.30       13.19      7.01 o 
  -9  12   7        0.41       -1.36      6.55 o 
  -8  12   7        4.91       -6.45      6.45 o 
  -7  12   7        1.07       -3.14      6.18 o 
  -6  12   7        2.22       -0.19      6.30 o 
  -5  12   7       28.62       18.26      6.64 o 
  -4  12   7       14.22        8.53      6.16 o 
  -3  12   7       20.98        7.60      5.73 o 
  -2  12   7       13.71       24.65      5.93 o 
  -1  12   7        1.64        2.43      5.62 o 
   0  12   7       40.79       38.42      7.10 o 
   1  12   7       45.70       62.84     10.18 o 
   2  12   7        8.27       23.69     16.16 o 
  -9  13   7        0.28       14.26      7.44 o 
  -8  13   7        3.26       -1.11      6.83 o 
  -7  13   7       20.76       16.15      7.19 o 
  -6  13   7        3.05       -7.78      7.78 o 
  -5  13   7       29.44       21.13      7.11 o 
  -4  13   7       54.94       48.79      7.74 o 
  -3  13   7        0.41        8.16      6.59 o 
  -2  13   7       47.50       53.59      7.56 o 
  -1  13   7       22.08       49.83      7.97 o 
   0  13   7       22.86       15.52      8.68 o 
  -7  14   7       21.51       23.03      7.77 o 
  -6  14   7      132.74      101.83      9.39 o 
  -5  14   7        0.00       -1.88      6.82 o 
  -4  14   7       69.13       55.41      8.08 o 
  -3  14   7        0.02        1.00      6.97 o 
   1 -14   8        2.65       -3.86     11.18 o 
   2 -14   8        3.15        5.34      7.60 o 
   3 -14   8        2.40        5.66      7.63 o 
   4 -14   8       27.89       23.79      8.00 o 
   5 -14   8        1.89        2.58      8.08 o 
   6 -14   8       15.75       15.83      8.60 o 
   7 -14   8        1.56        3.30      8.58 o 
  -1 -13   8       77.48       90.39      8.79 o 
   0 -13   8        1.36       -5.90      5.90 o 
   1 -13   8        0.95       -5.12      5.12 o 
   2 -13   8        0.89       -3.34      5.63 o 
   3 -13   8        0.74       -1.70      5.66 o 
   4 -13   8      135.66      121.45      9.89 o 
   5 -13   8        8.05       18.44      6.50 o 
   6 -13   8       37.54       43.24      7.99 o 
   7 -13   8        7.98       13.01      7.79 o 
   8 -13   8        0.13       -5.65      9.38 o 
   9 -13   8        7.23       -7.74      9.62 o 
  -2 -12   8       14.41       13.94      7.46 o 
  -1 -12   8        0.07        4.06      5.74 o 
   0 -12   8        0.16       -3.54      4.84 o 
   1 -12   8       36.08       39.31      5.29 o 
   2 -12   8        1.81       14.87      4.79 o 
   3 -12   8        4.34       21.89      6.38 o 
   4 -12   8       47.99       42.42      6.61 o 
   5 -12   8       81.01       76.26      9.95 o 
   6 -12   8        5.16        6.81      6.02 o 
   7 -12   8        0.16        8.94      6.04 o 
   8 -12   8        0.00        7.29      6.75 o 
   9 -12   8        2.17        6.84      9.24 o 
  10 -12   8        4.35        0.99      9.12 o 
  -4 -11   8       20.93       32.25      9.52 o 
  -3 -11   8        2.24        6.37      7.06 o 
  -2 -11   8        0.11       -3.97      5.77 o 
  -1 -11   8      124.60      129.59      7.41 o 
   0 -11   8        2.23        9.27      4.56 o 
   1 -11   8       21.94       48.62      5.03 o 
   2 -11   8       27.94       42.02      5.02 o 
   3 -11   8        1.29        0.75      4.74 o 
   4 -11   8      113.18       98.51      7.09 o 
   5 -11   8      101.22       92.41      6.99 o 
   6 -11   8       48.35       44.47      6.31 o 
   7 -11   8       14.68        8.00      7.34 o 
   8 -11   8        6.11       10.09      5.72 o 
   9 -11   8        0.44       -6.48      6.48 o 
  10 -11   8       25.44       14.95      8.11 o 
  -5 -10   8        0.31       -4.37      7.22 o 
  -4 -10   8       13.23       -2.58      6.81 o 
  -3 -10   8       10.37       29.25      6.33 o 
  -2 -10   8        5.75        7.25      5.14 o 
  -1 -10   8      252.94      249.58      9.25 o 
   0 -10   8      619.41      585.41     12.95 o 
   1 -10   8     1051.17     1008.29     23.72 o 
   2 -10   8      691.60      641.47     16.27 o 
   3 -10   8       73.04       59.05      5.00 o 
   4 -10   8      568.83      506.32     13.58 o 
   5 -10   8       69.21       78.95      7.08 o 
   6 -10   8      874.40      867.91     19.74 o 
   7 -10   8        8.37       25.11      5.79 o 
   8 -10   8      177.86      227.36     10.73 o 
   9 -10   8        9.42        6.84      6.89 o 
  10 -10   8        3.64       -0.10      7.65 o 
  11 -10   8      107.42      109.71     14.50 o 
  -6  -9   8        0.29       -7.17      7.20 o 
  -5  -9   8       26.89       37.71      7.99 o 
  -4  -9   8       39.37       26.03      6.26 o 
  -3  -9   8        0.85        2.72      5.21 o 
  -2  -9   8      121.38      126.64      6.43 o 
  -1  -9   8        0.25       -3.75      3.75 o 
   0  -9   8      165.44      271.63     27.37 o 
   1  -9   8      159.08      187.50      6.86 o 
   2  -9   8        2.72       -3.45      3.45 o 
   3  -9   8      875.44      967.43     22.69 o 
   4  -9   8      231.63      270.30     12.82 o 
   5  -9   8     1158.48     1231.53     24.51 o 
   6  -9   8        7.06       14.50      4.22 o 
   7  -9   8       13.56       20.75      4.65 o 
   8  -9   8       25.65       26.11      5.13 o 
   9  -9   8       15.52       12.67      5.75 o 
  10  -9   8       39.93       30.82     11.04 o 
  11  -9   8        6.17       -8.11      8.11 o 
  -7  -8   8        4.44       -7.11      7.36 o 
  -6  -8   8       93.12       77.46      9.11 o 
  -5  -8   8       16.16       32.02      6.50 o 
  -4  -8   8      246.08      258.62     10.78 o 
  -3  -8   8      149.82      168.47      6.87 o 
  -2  -8   8        2.00       -3.54      4.35 o 
  -1  -8   8       67.14       70.34      4.75 o 
   0  -8   8      285.92      297.08      8.01 o 
   1  -8   8       18.88       10.84      3.67 o 
   2  -8   8       55.99       65.34      4.93 o 
   3  -8   8        0.00       -2.42      2.42 o 
   4  -8   8       84.79      110.04      9.99 o 
   5  -8   8        4.43       12.26      3.49 o 
   6  -8   8       11.55       10.18      3.54 o 
   7  -8   8       53.33       43.12      4.64 o 
   8  -8   8       69.85       79.39      6.05 o 
   9  -8   8        6.88        0.96      6.00 o 
  10  -8   8        0.23        3.63      7.68 o 
  11  -8   8       28.19       18.79      8.88 o 
  -8  -7   8        0.41       10.63     16.42 o 
  -7  -7   8       29.89       18.52      7.90 o 
  -6  -7   8       29.44       30.06      7.38 o 
  -5  -7   8        2.33        3.26      5.07 o 
  -4  -7   8      144.06      151.88      7.56 o 
  -3  -7   8      107.17       94.15      4.78 o 
  -2  -7   8       83.53       80.77      4.25 o 
  -1  -7   8       97.37       95.94      4.38 o 
   0  -7   8       30.30       18.57      3.12 o 
   1  -7   8       31.40       45.79      3.49 o 
   2  -7   8       33.47       31.65      2.95 o 
   3  -7   8       11.74       23.68      3.21 o 
   4  -7   8       48.90       32.59      3.38 o 
   5  -7   8      515.16      463.12     10.50 o 
   6  -7   8      903.42      921.96     17.71 o 
   7  -7   8      584.44      659.91     13.87 o 
   8  -7   8      437.75      422.55     10.54 o 
   9  -7   8        2.63       -1.34      4.52 o 
  10  -7   8        0.03        0.03      7.61 o 
  11  -7   8        4.42        0.18     10.04 o 
  -8  -6   8        0.00        6.51      7.29 o 
  -7  -6   8       50.13       34.77      6.90 o 
  -6  -6   8        8.46       20.93      6.24 o 
  -5  -6   8        4.03       20.07      5.01 o 
  -4  -6   8       25.49       17.61      4.54 o 
  -3  -6   8       39.69       25.55      3.37 o 
  -2  -6   8       64.17       82.21      3.76 o 
  -1  -6   8        7.93        5.72      2.46 o 
   0  -6   8      237.74      245.80      6.09 o 
   1  -6   8        0.55       -2.10      2.10 o 
   2  -6   8     1348.37     1428.09     25.11 o 
   3  -6   8      466.88      505.79     10.63 o 
   4  -6   8       14.73        4.81      2.28 o 
   5  -6   8      212.22      205.21      6.39 o 
   6  -6   8        0.18       -3.20      3.20 o 
   7  -6   8      359.13      335.93     10.38 o 
   8  -6   8      222.61      190.95      8.85 o 
   9  -6   8        0.56        8.34      5.66 o 
  10  -6   8       37.22       49.11     13.69 o 
  11  -6   8       43.76       43.72     12.09 o 
  12  -6   8      148.10      148.45     38.22 o 
  -9  -5   8        3.64       -0.40      7.63 o 
  -8  -5   8        1.61       -5.79      6.34 o 
  -7  -5   8       83.67       87.33      6.99 o 
  -6  -5   8       63.48       57.18      5.93 o 
  -5  -5   8       25.23       22.70      4.72 o 
  -4  -5   8        0.08       -3.08      3.30 o 
  -3  -5   8       37.67       40.35      3.20 o 
  -2  -5   8       77.67       62.76      2.72 o 
  -1  -5   8      127.46      111.36      3.63 o 
   0  -5   8       11.29       16.42      2.16 o 
   1  -5   8      122.76      155.57      4.71 o 
   2  -5   8        3.40       -2.06      2.06 o 
   3  -5   8      122.70      107.11      3.86 o 
   4  -5   8       79.13       98.84      4.01 o 
   5  -5   8      187.74      147.96      5.86 o 
   6  -5   8        4.26        1.10      2.56 o 
   7  -5   8       19.75       32.02      3.71 o 
   8  -5   8       23.07       20.92      3.67 o 
   9  -5   8       38.25       27.92      5.20 o 
  10  -5   8       18.06       29.41     11.57 o 
  11  -5   8       81.71       98.36     14.36 o 
  -9  -4   8        6.75       12.79      7.33 o 
  -8  -4   8       31.87       38.23      7.01 o 
  -7  -4   8        0.01        6.54      5.00 o 
  -6  -4   8        2.06       -4.33      4.33 o 
  -5  -4   8       39.10       45.35      4.25 o 
  -4  -4   8        6.58        5.89      2.70 o 
  -3  -4   8        4.74        0.66      3.25 o 
  -2  -4   8      164.53      111.50      3.24 o 
  -1  -4   8       94.50      126.33      3.93 o 
   0  -4   8     3648.46     3735.52     57.72 o 
   1  -4   8     2440.49     2186.00     31.72 o 
   2  -4   8     3178.47     3502.77     51.64 o 
   3  -4   8      542.93      494.51      8.74 o 
   4  -4   8      868.53      897.90     14.46 o 
   5  -4   8       26.03       56.41      2.72 o 
   6  -4   8      622.96      663.86     12.38 o 
   7  -4   8       48.41       44.15      3.53 o 
   8  -4   8        2.24       -1.45      3.27 o 
   9  -4   8      147.85      167.15      6.84 o 
  10  -4   8       34.02       19.71      8.03 o 
  11  -4   8       29.32       37.88     11.70 o 
 -10  -3   8        0.89        5.97      7.62 o 
  -9  -3   8       17.23       -0.07      6.14 o 
  -8  -3   8        2.10       -0.94      5.11 o 
  -7  -3   8        2.99        3.83      4.60 o 
  -6  -3   8       44.58       41.32      4.23 o 
  -5  -3   8       81.36       90.00      4.09 o 
  -4  -3   8       78.84      105.71      4.94 o 
  -3  -3   8       16.73       17.98      2.57 o 
  -2  -3   8      147.31      119.11      3.94 o 
  -1  -3   8       11.34       12.97      2.01 o 
   0  -3   8       46.21       23.20      2.23 o 
   1  -3   8        1.04       12.63      1.91 o 
   2  -3   8       95.10      136.27      5.35 o 
   3  -3   8       61.61       87.77      3.36 o 
   4  -3   8      859.73      912.39     15.56 o 
   5  -3   8      334.24      385.44      8.17 o 
   6  -3   8      358.71      343.62      7.27 o 
   7  -3   8       82.98       87.66      4.44 o 
   8  -3   8       14.81        8.36      4.05 o 
   9  -3   8      158.47      149.32     11.98 o 
  10  -3   8        3.02       -3.07      5.06 o 
  11  -3   8       18.02       28.37     10.59 o 
 -10  -2   8      206.43      216.84     12.33 o 
  -9  -2   8       12.72        8.49      6.69 o 
  -8  -2   8      339.23      318.84     11.11 o 
  -7  -2   8       39.55       48.78      4.62 o 
  -6  -2   8        1.90       -0.96      3.10 o 
  -5  -2   8       96.97      105.89      4.29 o 
  -4  -2   8      396.87      493.40      9.54 o 
  -3  -2   8        0.03       -1.73      1.73 o 
  -2  -2   8       94.44      117.46      3.21 o 
  -1  -2   8       21.25       33.45      2.08 o 
   0  -2   8      703.95      585.96      9.30 o 
   1  -2   8     1927.76     2089.56     29.70 o 
   2  -2   8      524.13      586.63     11.12 o 
   3  -2   8      248.14      231.07      5.48 o 
   4  -2   8      333.47      405.30      8.10 o 
   5  -2   8      517.53      508.06      8.72 o 
   6  -2   8      182.98      173.08      5.25 o 
   7  -2   8       40.42       30.78      3.60 o 
   8  -2   8       34.06       35.65      4.34 o 
   9  -2   8       14.23       10.95      5.40 o 
  10  -2   8        0.00       -5.27      5.27 o 
  11  -2   8        0.00        1.02      6.37 o 
 -11  -1   8        0.09       -4.41      7.12 o 
 -10  -1   8       32.93       16.62      6.74 o 
  -9  -1   8       22.49       14.62      5.42 o 
  -8  -1   8        9.79       16.77      5.03 o 
  -7  -1   8      289.83      275.23      8.25 o 
  -6  -1   8        0.06       -2.52      2.74 o 
  -5  -1   8      329.99      335.86      7.86 o 
  -4  -1   8      536.29      557.72      9.23 o 
  -3  -1   8     5158.04     5224.47     68.12 o 
  -2  -1   8      657.23      673.56     10.81 o 
  -1  -1   8      130.26      121.62      3.10 o 
   0  -1   8      548.40      385.66      6.74 o 
   1  -1   8        6.25       29.86      2.61 o 
   2  -1   8        0.00       -1.32      1.57 o 
   3  -1   8       15.12        7.68      2.04 o 
   4  -1   8       26.37       37.35      2.68 o 
   5  -1   8      265.37      295.63      5.95 o 
   6  -1   8        8.29        9.97      3.20 o 
   7  -1   8       61.02       59.59      4.68 o 
   8  -1   8       34.78       17.71      4.91 o 
   9  -1   8      114.07       74.15      7.40 o 
  10  -1   8        0.87        9.30      6.81 o 
  11  -1   8       22.57       16.58      7.20 o 
 -11   0   8       31.25       35.39     10.06 o 
 -10   0   8        0.94       -5.18      5.18 o 
  -9   0   8        8.84        5.86      5.11 o 
  -8   0   8       69.32       78.03      5.44 o 
  -7   0   8       51.84       59.74      4.32 o 
  -6   0   8       41.78       35.77      3.19 o 
  -5   0   8       50.31       52.05      2.96 o 
  -4   0   8      148.59      229.11      4.64 o 
  -3   0   8        8.01        1.20      1.64 o 
  -2   0   8      150.09      163.82      3.20 o 
  -1   0   8      838.56      697.51     10.00 o 
   0   0   8       88.07       32.53      1.76 o 
   1   0   8     1439.22     1187.86     16.02 o 
   2   0   8       11.08       16.29      1.82 o 
   3   0   8      858.72     1020.01     15.33 o 
   4   0   8      380.86      466.03      8.28 o 
   5   0   8       15.22       22.64      3.52 o 
   6   0   8      118.54      105.20      5.73 o 
   7   0   8        2.32       -2.88      4.38 o 
   8   0   8       46.81       27.60      5.60 o 
   9   0   8       64.30       46.13      7.84 o 
  10   0   8       24.83       31.22      9.13 o 
 -11   1   8       27.03        8.25      7.43 o 
 -10   1   8       28.14       23.99      5.68 o 
  -9   1   8       72.29       75.23      6.51 o 
  -8   1   8       84.35       76.04      4.66 o 
  -7   1   8       58.50       87.99      4.28 o 
  -6   1   8      112.69      140.02      4.65 o 
  -5   1   8       35.71       28.31      2.22 o 
  -4   1   8     2119.15     2401.09     33.74 o 
  -3   1   8      157.05       63.97      2.54 o 
  -2   1   8      243.88      226.65      4.40 o 
  -1   1   8       49.79       51.31      2.15 o 
   0   1   8      544.78      606.70      8.50 o 
   1   1   8      322.50      349.34      5.56 o 
   2   1   8      246.49      293.60      5.05 o 
   3   1   8      113.24      129.34      3.98 o 
   4   1   8      119.15      117.40      4.42 o 
   5   1   8        7.81        5.78      3.37 o 
   6   1   8       46.00       62.05      9.29 o 
   7   1   8       49.37       41.11      5.74 o 
   8   1   8        2.60        6.92      6.54 o 
   9   1   8        4.01        6.71      8.64 o 
  10   1   8        7.61       17.08      9.71 o 
 -12   2   8       69.01       52.11     11.22 o 
 -11   2   8       52.31       61.69      6.93 o 
 -10   2   8      574.68      521.48     13.97 o 
  -9   2   8      114.23      134.76      5.87 o 
  -8   2   8     2402.39     2451.53     36.89 o 
  -7   2   8       73.17       58.18      3.49 o 
  -6   2   8      883.78      917.92     15.69 o 
  -5   2   8      190.69      178.87      4.65 o 
  -4   2   8      324.64      327.00      6.20 o 
  -3   2   8      137.10      107.39      3.13 o 
  -2   2   8     3216.91     2993.91     39.61 o 
  -1   2   8      656.77      583.69      9.47 o 
   0   2   8     1089.31     1040.45     15.65 o 
   1   2   8     2323.43     2164.94     28.90 o 
   2   2   8     5129.37     5135.32     80.61 o 
   3   2   8     1222.70     1208.87     20.53 o 
   4   2   8     1108.61     1050.20     18.42 o 
   5   2   8       56.33       79.41      5.53 o 
   6   2   8        0.81        3.31      4.38 o 
   7   2   8        0.78        2.39      4.84 o 
   8   2   8       55.14       70.94      8.49 o 
   9   2   8        7.51       -5.04      9.05 o 
  10   2   8       11.99        7.87     10.23 o 
 -12   3   8       13.68       17.02      9.63 o 
 -11   3   8       59.27       59.60      9.95 o 
 -10   3   8       97.55      148.78     10.01 o 
  -9   3   8       80.15       81.67      4.90 o 
  -8   3   8      217.40      259.69      9.61 o 
  -7   3   8        0.66       -2.66      2.66 o 
  -6   3   8      261.22      313.45      7.10 o 
  -5   3   8      595.75      603.44     10.41 o 
  -4   3   8        0.58        0.39      1.85 o 
  -3   3   8       11.17       28.14      2.02 o 
  -2   3   8       14.72       58.67      3.36 o 
  -1   3   8     1890.96     1807.99     24.72 o 
   0   3   8      161.05      133.43      3.69 o 
   1   3   8       71.92      114.90      3.43 o 
   2   3   8       41.68       53.11      3.14 o 
   3   3   8        0.48       -0.06      2.28 o 
   4   3   8       41.69       45.45      3.19 o 
   5   3   8        3.57       11.25      4.37 o 
   6   3   8        0.01        0.96      4.63 o 
   7   3   8        0.43       -4.59      6.09 o 
   8   3   8       12.84       10.20      7.04 o 
   9   3   8        1.54       13.95     10.52 o 
 -12   4   8       28.19       28.99      9.62 o 
 -11   4   8       12.10       31.23     10.67 o 
 -10   4   8     1073.39     1031.84     26.13 o 
  -9   4   8        3.92        1.76      4.77 o 
  -8   4   8     1857.71     1976.65     32.96 o 
  -7   4   8        3.94        2.09      2.73 o 
  -6   4   8      310.13      374.08      8.39 o 
  -5   4   8        0.02        2.24      2.42 o 
  -4   4   8      193.26      180.89      5.55 o 
  -3   4   8      209.12      175.30      5.84 o 
  -2   4   8        8.46       13.44      2.27 o 
  -1   4   8      484.18      413.78      7.23 o 
   0   4   8        5.10       15.37      2.16 o 
   1   4   8      222.25      264.14      5.96 o 
   2   4   8       77.13       93.57      4.08 o 
   3   4   8      166.27      199.19      6.06 o 
   4   4   8       27.65       14.46      5.17 o 
   5   4   8      216.74      236.05      9.16 o 
   6   4   8        0.20        2.68      5.19 o 
   7   4   8        0.14       -6.36      6.36 o 
   8   4   8        4.14       -7.48      7.48 o 
   9   4   8        2.71        6.94     15.74 o 
 -12   5   8        4.51        4.44      8.07 o 
 -11   5   8      693.05      682.00     20.36 o 
 -10   5   8        5.55        7.50      6.01 o 
  -9   5   8      310.70      317.07     11.97 o 
  -8   5   8       11.33       13.65      6.19 o 
  -7   5   8      235.88      233.92      6.89 o 
  -6   5   8        3.43        3.35      2.76 o 
  -5   5   8      357.61      350.59      8.14 o 
  -4   5   8      105.33       63.30      3.81 o 
  -3   5   8     8850.03     8457.41    125.37 o 
  -2   5   8      157.48      148.64      6.07 o 
  -1   5   8     3309.17     3134.01     43.86 o 
   0   5   8      128.45      133.67      4.54 o 
   1   5   8       17.35       29.47      2.84 o 
   2   5   8       86.67       85.17      4.25 o 
   3   5   8      230.83      209.55      6.66 o 
   4   5   8        0.57       11.53      4.56 o 
   5   5   8        8.30        3.37      4.95 o 
   6   5   8       30.32       44.92      8.06 o 
   7   5   8       13.15        9.40      7.28 o 
   8   5   8       19.82       12.65      8.21 o 
 -12   6   8        8.97        0.52      8.15 o 
 -11   6   8        3.90        1.49      8.78 o 
 -10   6   8        1.28        0.98      5.95 o 
  -9   6   8       24.27       21.28      5.88 o 
  -8   6   8       41.67       53.71      4.57 o 
  -7   6   8      241.99      289.22     10.78 o 
  -6   6   8       97.01      126.40      5.34 o 
  -5   6   8      606.51      594.11     12.72 o 
  -4   6   8        4.21        6.99      2.76 o 
  -3   6   8        0.58        5.27      2.29 o 
  -2   6   8     1451.71     1324.37     22.64 o 
  -1   6   8      728.45      775.00     12.82 o 
   0   6   8      259.75      287.71      7.16 o 
   1   6   8        7.77        2.73      3.26 o 
   2   6   8      260.32      297.49     11.36 o 
   3   6   8        8.85       -4.31     10.54 o 
   4   6   8      218.43      175.69      8.19 o 
   5   6   8       24.16       48.32      7.01 o 
   6   6   8       10.11        5.84      7.05 o 
   7   6   8       16.38       17.39      8.04 o 
 -12   7   8       12.90       22.62      7.91 o 
 -11   7   8       47.96       26.97      6.99 o 
 -10   7   8       35.14       28.59      6.81 o 
  -9   7   8       23.00       36.38      5.15 o 
  -8   7   8       47.25       49.64      4.81 o 
  -7   7   8       13.53       10.82      3.45 o 
  -6   7   8        0.75        4.88      3.88 o 
  -5   7   8       30.27       24.63      3.61 o 
  -4   7   8       97.41      100.35      4.13 o 
  -3   7   8        5.32        6.20      2.40 o 
  -2   7   8       25.68       27.89      3.04 o 
  -1   7   8        0.00        6.51      3.41 o 
   0   7   8       40.32       26.49      3.94 o 
   1   7   8      158.05      225.50     19.02 o 
   2   7   8      499.66      419.24     15.12 o 
   3   7   8        1.80       -4.45      4.45 o 
   4   7   8        5.79        8.87      5.36 o 
   5   7   8        6.03       12.76      6.67 o 
   6   7   8        8.58        0.58      6.80 o 
   7   7   8        3.63       -2.77      8.14 o 
 -12   8   8        0.37       -0.60      9.53 o 
 -11   8   8       42.53       38.50      8.82 o 
 -10   8   8       12.98       10.45      6.28 o 
  -9   8   8       30.46       24.19      4.61 o 
  -8   8   8      771.56      815.53     18.36 o 
  -7   8   8       34.52       23.78      4.80 o 
  -6   8   8      381.67      349.00     10.42 o 
  -5   8   8       60.73       70.21      5.29 o 
  -4   8   8      413.56      404.49     11.14 o 
  -3   8   8      439.55      412.38     10.65 o 
  -2   8   8     1096.23     1112.55     29.90 o 
  -1   8   8      340.12      367.78     10.08 o 
   0   8   8     1383.66     1301.01     37.97 o 
   1   8   8      376.06      412.30     16.62 o 
   2   8   8      445.69      495.43     29.56 o 
   3   8   8      160.68      158.78      8.37 o 
   4   8   8      453.73      539.08     24.99 o 
   5   8   8        4.66       10.44      6.99 o 
   6   8   8      107.59       98.06      9.79 o 
 -12   9   8        3.07       14.58     11.38 o 
 -11   9   8       18.35        7.22      7.74 o 
 -10   9   8       11.01        2.96      7.10 o 
  -9   9   8       10.30        9.34      6.14 o 
  -8   9   8       32.79       29.97      6.22 o 
  -7   9   8       46.26       31.54      6.08 o 
  -6   9   8       13.96       21.28      5.52 o 
  -5   9   8      194.00      196.28     10.73 o 
  -4   9   8        9.04       10.09      4.49 o 
  -3   9   8       99.77       95.81      6.16 o 
  -2   9   8       53.08       70.33      5.77 o 
  -1   9   8      846.60      890.85     20.47 o 
   0   9   8      329.78      280.11      8.40 o 
   1   9   8      158.42      153.05      6.88 o 
   2   9   8       97.56      101.55      7.43 o 
   3   9   8      131.30      127.69     12.20 o 
   4   9   8       21.60       13.64      6.89 o 
   5   9   8      159.39      158.16     10.92 o 
 -11  10   8        1.89        0.11      7.89 o 
 -10  10   8      134.83      123.51      8.81 o 
  -9  10   8       46.28       40.94      6.75 o 
  -8  10   8       80.84       68.95      7.33 o 
  -7  10   8       23.89       24.47      6.19 o 
  -6  10   8       33.47       48.79      6.49 o 
  -5  10   8        8.67       13.97      5.13 o 
  -4  10   8        4.74        3.05      4.79 o 
  -3  10   8       49.73       38.51      5.94 o 
  -2  10   8       27.79       45.90      5.65 o 
  -1  10   8        6.62        8.63      5.05 o 
   0  10   8        0.13       13.19      6.64 o 
   1  10   8       21.22       18.56      6.97 o 
   2  10   8        0.70        2.98      6.24 o 
   3  10   8        6.58       12.26      8.60 o 
   4  10   8        0.02       11.95     10.42 o 
 -11  11   8        9.41        7.41      8.24 o 
 -10  11   8        9.54       19.39      7.11 o 
  -9  11   8       26.65       29.57      7.22 o 
  -8  11   8       12.91       11.38      6.42 o 
  -7  11   8        1.61       -4.73      5.94 o 
  -6  11   8        5.95       -0.87      7.99 o 
  -5  11   8        1.00       -0.86      5.81 o 
  -4  11   8        0.16       -3.77      5.18 o 
  -3  11   8        8.05        3.19      5.39 o 
  -2  11   8        9.77        6.74      5.55 o 
  -1  11   8       21.88       30.59      5.94 o 
   0  11   8        0.73       20.87      5.77 o 
   1  11   8        1.61       -1.14      6.19 o 
   2  11   8       17.55       15.09      8.43 o 
   3  11   8       51.13       65.26     17.82 o 
 -10  12   8        7.91        4.16      7.83 o 
  -9  12   8        2.14        2.76      6.75 o 
  -8  12   8        4.08       -7.48      8.53 o 
  -7  12   8        2.81        2.05      7.77 o 
  -6  12   8       10.73        1.59      6.01 o 
  -5  12   8        2.31        6.01      6.27 o 
  -4  12   8        0.22       -6.00      6.00 o 
  -3  12   8        2.62       -1.96      6.06 o 
  -2  12   8      130.23      118.52      8.35 o 
  -1  12   8       25.38       22.14      6.10 o 
   0  12   8      136.50       97.51     17.74 o 
   1  12   8        7.01        4.06      8.17 o 
  -9  13   8       35.23       35.09      7.95 o 
  -8  13   8        0.09       -4.09      7.06 o 
  -7  13   8       11.64       -6.66      6.66 o 
  -6  13   8       13.12        3.13      6.90 o 
  -5  13   8        0.37       -6.38      6.38 o 
  -4  13   8        0.13       -6.21      8.06 o 
  -3  13   8        0.17       -0.95      6.41 o 
  -2  13   8       14.84       37.80      7.09 o 
  -1  13   8        9.97       14.89      7.69 o 
  -7  14   8        0.03       23.08     14.70 o 
  -6  14   8       79.83       72.09      8.67 o 
  -5  14   8        0.04       -6.86      6.86 o 
  -4  14   8      128.79      136.91      9.93 o 
  -3  14   8        9.11       13.77      8.96 o 
   1 -14   9        1.07      -20.46     20.46 o 
   2 -14   9        5.11       24.81      8.12 o 
   3 -14   9       13.17       16.21      7.73 o 
   4 -14   9       12.32       38.37      8.88 o 
   5 -14   9        0.38        0.63      8.19 o 
   6 -14   9       13.68       40.57      9.32 o 
   7 -14   9       13.46       24.22      8.84 o 
  -1 -13   9       40.62       57.04      8.12 o 
   0 -13   9        9.42       -5.83      5.83 o 
   1 -13   9        0.00       -5.87      5.87 o 
   2 -13   9        2.05        9.98      5.94 o 
   3 -13   9        6.27       -3.05      5.74 o 
   4 -13   9        1.89       -1.87      5.98 o 
   5 -13   9        1.87        5.57      6.44 o 
   6 -13   9       65.81       64.26      7.69 o 
   7 -13   9        4.87       -3.47      7.57 o 
   8 -13   9        9.19       18.97     10.05 o 
   9 -13   9        2.33       -8.10     16.37 o 
  -2 -12   9        3.23       10.09      6.78 o 
  -1 -12   9       19.96       30.27      6.83 o 
   0 -12   9        0.00        8.94      5.20 o 
   1 -12   9       55.00       41.16      5.42 o 
   2 -12   9      100.26      120.63      9.26 o 
   3 -12   9       92.11       84.74      7.57 o 
   4 -12   9       16.57        9.60      6.44 o 
   5 -12   9      277.24      286.30     11.41 o 
   6 -12   9        5.32        2.66      5.66 o 
   7 -12   9       40.53       18.70      6.27 o 
   8 -12   9        2.85        4.73      8.49 o 
   9 -12   9       42.10       42.59      8.86 o 
  -4 -11   9       17.80       35.15     13.64 o 
  -3 -11   9        9.06        1.03      6.94 o 
  -2 -11   9        2.53        4.66      6.02 o 
  -1 -11   9        1.70       11.56      4.94 o 
   0 -11   9       11.58       27.23      4.94 o 
   1 -11   9      135.40      147.74      7.24 o 
   2 -11   9       41.50       36.78      5.24 o 
   3 -11   9       41.30       34.46      5.76 o 
   4 -11   9       59.07       52.14      6.31 o 
   5 -11   9       92.42      107.80      7.42 o 
   6 -11   9       22.43       20.90      5.90 o 
   7 -11   9      154.37      142.50     10.28 o 
   8 -11   9       16.93       21.18      6.68 o 
   9 -11   9        2.22        7.41      6.82 o 
  10 -11   9        3.59       -6.03      7.79 o 
  -5 -10   9        1.18       -2.12      7.13 o 
  -4 -10   9       24.80       17.91      6.66 o 
  -3 -10   9       77.40       88.85      7.76 o 
  -2 -10   9        7.08        7.87      5.12 o 
  -1 -10   9      184.70      226.43      8.41 o 
   0 -10   9       83.11       76.25      5.65 o 
   1 -10   9      150.32      195.02      6.88 o 
   2 -10   9       24.51       53.10      4.52 o 
   3 -10   9       10.17        3.58      3.98 o 
   4 -10   9       55.07       56.20      5.95 o 
   5 -10   9        9.14       10.03      5.09 o 
   6 -10   9       61.33       78.67      6.77 o 
   7 -10   9       20.24       12.59      5.64 o 
   8 -10   9        9.32        3.99      6.64 o 
   9 -10   9        0.40       -4.30      6.52 o 
  10 -10   9       23.48        9.17      7.97 o 
  11 -10   9       10.53        5.00     10.98 o 
  -6  -9   9        8.82       15.13      7.74 o 
  -5  -9   9       11.85       16.68      7.39 o 
  -4  -9   9       64.19       59.05      7.48 o 
  -3  -9   9       10.16        1.47      7.52 o 
  -2  -9   9      106.62      100.68      6.08 o 
  -1  -9   9        1.69       15.80      3.99 o 
   0  -9   9     1225.22     1160.12     21.43 o 
   1  -9   9       92.84      126.21      7.81 o 
   2  -9   9        4.88        3.42      4.30 o 
   3  -9   9     2457.71     2323.41     38.26 o 
   4  -9   9      418.01      430.96     10.97 o 
   5  -9   9     1152.01     1094.19     23.50 o 
   6  -9   9        2.29        6.74      4.27 o 
   7  -9   9      102.69       87.46      6.12 o 
   8  -9   9        6.81        6.65      6.96 o 
   9  -9   9        5.54       -4.54      5.42 o 
  10  -9   9       55.83       61.57      7.93 o 
  11  -9   9        4.30       -2.02     11.92 o 
  -7  -8   9        1.77        4.26      7.71 o 
  -6  -8   9        8.67       25.37      7.80 o 
  -5  -8   9        5.10        1.34      5.83 o 
  -4  -8   9       35.25       59.00      6.73 o 
  -3  -8   9       62.10       87.53      6.10 o 
  -2  -8   9       20.42       19.85      4.00 o 
  -1  -8   9       48.32       57.94     13.45 o 
   0  -8   9       80.86       43.48     12.23 o 
   1  -8   9       44.20       51.60      4.72 o 
   2  -8   9      181.13      170.56     15.81 o 
   3  -8   9       24.97       18.91      3.05 o 
   4  -8   9      678.67      718.44     16.48 o 
   5  -8   9      462.66      436.89     11.77 o 
   6  -8   9      162.68      147.02      6.84 o 
   7  -8   9      391.83      387.60     11.55 o 
   8  -8   9       99.76       88.31      7.05 o 
   9  -8   9        3.52       -2.78      5.49 o 
  10  -8   9       91.61       85.37     11.28 o 
  11  -8   9       31.11       20.34      9.17 o 
  -7  -7   9       61.75       54.82      8.45 o 
  -6  -7   9      106.10       94.73      7.38 o 
  -5  -7   9      126.83      125.43      7.52 o 
  -4  -7   9        5.90       13.61      4.86 o 
  -3  -7   9        8.72       -0.39      3.30 o 
  -2  -7   9       52.53       39.49      3.58 o 
  -1  -7   9      244.12      247.77      6.54 o 
   0  -7   9       18.26       21.42      3.20 o 
   1  -7   9        0.01       -0.54      2.44 o 
   2  -7   9       90.17       73.76      4.12 o 
   3  -7   9      538.89      543.06     12.37 o 
   4  -7   9       67.04       75.22      3.96 o 
   5  -7   9       65.48       86.59      4.56 o 
   6  -7   9      285.99      309.23      9.17 o 
   7  -7   9      210.56      210.04      7.32 o 
   8  -7   9        3.07        1.68      4.47 o 
   9  -7   9        0.06       -2.28      4.94 o 
  10  -7   9       20.61       11.60      8.25 o 
  11  -7   9        0.62       -1.86     14.61 o 
  -8  -6   9       26.55       16.60      7.72 o 
  -7  -6   9       39.15       40.16      6.96 o 
  -6  -6   9      151.19      177.44     10.94 o 
  -5  -6   9      171.47      161.94      7.92 o 
  -4  -6   9      137.50      102.23      6.27 o 
  -3  -6   9      106.33       79.28      4.69 o 
  -2  -6   9       52.70       42.45      3.18 o 
  -1  -6   9       60.58       37.82      3.12 o 
   0  -6   9      118.98      128.99      4.39 o 
   1  -6   9       17.71        5.82      2.33 o 
   2  -6   9      176.68      150.79      5.49 o 
   3  -6   9      268.56      245.43      6.53 o 
   4  -6   9        2.34        4.28      2.70 o 
   5  -6   9      567.56      517.04     11.14 o 
   6  -6   9      301.54      326.75      8.78 o 
   7  -6   9      791.69      757.79     15.31 o 
   8  -6   9       77.00       73.26      5.33 o 
   9  -6   9       81.96       85.44      5.82 o 
  10  -6   9        0.43       -7.37      7.37 o 
  11  -6   9        0.00       18.15     17.42 o 
  -9  -5   9        2.46        0.88      7.60 o 
  -8  -5   9       26.98        8.41      6.65 o 
  -7  -5   9        0.19        0.23      5.35 o 
  -6  -5   9       66.08       41.26      5.75 o 
  -5  -5   9        1.51        0.60      3.63 o 
  -4  -5   9        0.69       -1.10      3.88 o 
  -3  -5   9      100.58       70.86      3.71 o 
  -2  -5   9      302.46      289.14      8.44 o 
  -1  -5   9       24.86       18.68      2.41 o 
   0  -5   9       16.37       24.28      2.46 o 
   1  -5   9       21.02        8.42      2.00 o 
   2  -5   9       43.36       79.72      4.02 o 
   3  -5   9       64.10       62.21      3.30 o 
   4  -5   9       18.02       20.92      2.52 o 
   5  -5   9      227.71      226.59      6.05 o 
   6  -5   9      142.39      134.17      4.81 o 
   7  -5   9      333.61      299.17      7.82 o 
   8  -5   9      260.47      251.98      7.97 o 
   9  -5   9      187.92      204.24      8.46 o 
  10  -5   9      293.93      251.30     24.48 o 
  11  -5   9       81.24       79.81     13.57 o 
  -9  -4   9       51.04       61.94      8.70 o 
  -8  -4   9        0.12       -3.38      6.17 o 
  -7  -4   9       25.91        7.65      5.12 o 
  -6  -4   9        4.00        2.62      4.74 o 
  -5  -4   9       56.62       48.63      4.46 o 
  -4  -4   9       66.99       69.53      3.97 o 
  -3  -4   9       52.47       47.37      3.48 o 
  -2  -4   9      375.42      437.22      7.60 o 
  -1  -4   9      340.39      289.67      6.31 o 
   0  -4   9      551.23      599.55     10.92 o 
   1  -4   9        0.45        4.15      1.80 o 
   2  -4   9     1067.69     1234.32     19.30 o 
   3  -4   9      181.20      170.70      4.25 o 
   4  -4   9       32.74       30.40      3.00 o 
   5  -4   9       98.32       85.53      3.60 o 
   6  -4   9      102.70       93.02      4.00 o 
   7  -4   9      174.08      152.96      5.38 o 
   8  -4   9       94.60       99.38      6.56 o 
   9  -4   9       38.03       50.21      5.98 o 
  10  -4   9       77.05       67.03      6.48 o 
  11  -4   9        1.32        8.71     10.43 o 
 -10  -3   9       44.59       39.84      8.61 o 
  -9  -3   9        0.28       -1.73      6.22 o 
  -8  -3   9       34.37       13.32      5.48 o 
  -7  -3   9      138.26      143.45      7.65 o 
  -6  -3   9        6.39       11.27      3.79 o 
  -5  -3   9       56.78       74.54      4.59 o 
  -4  -3   9        0.03        1.49      2.64 o 
  -3  -3   9       11.64       24.34      2.42 o 
  -2  -3   9      423.85      405.59      7.47 o 
  -1  -3   9     3088.45     2927.13     45.62 o 
   0  -3   9       58.37       69.86      4.08 o 
   1  -3   9      756.75      558.93      9.65 o 
   2  -3   9      994.08      806.70     13.10 o 
   3  -3   9     1433.20     1403.86     23.20 o 
   4  -3   9       33.75       41.35      2.71 o 
   5  -3   9      254.13      249.70      6.34 o 
   6  -3   9       58.78       56.57      3.96 o 
   7  -3   9      321.56      297.58      8.05 o 
   8  -3   9      224.45      216.34      8.35 o 
   9  -3   9        6.04        6.37      5.49 o 
  10  -3   9       98.55      107.99      7.69 o 
  11  -3   9       80.41       69.62      8.57 o 
 -10  -2   9       54.41       56.88     12.11 o 
  -9  -2   9        2.77        5.95      5.32 o 
  -8  -2   9        3.21        3.44      4.97 o 
  -7  -2   9        0.05        4.21      3.85 o 
  -6  -2   9       63.99       90.86      5.15 o 
  -5  -2   9        0.23       -1.39      2.60 o 
  -4  -2   9      120.99      144.81      4.75 o 
  -3  -2   9      115.12      148.33      4.38 o 
  -2  -2   9      467.96      504.38      8.82 o 
  -1  -2   9      130.87      153.74      4.28 o 
   0  -2   9      158.94      132.47      4.00 o 
   1  -2   9     3694.91     3750.56     55.25 o 
   2  -2   9     1745.24     2027.51     34.06 o 
   3  -2   9       44.60       33.40      2.36 o 
   4  -2   9       20.00       12.36      2.18 o 
   5  -2   9       85.03       93.50      3.81 o 
   6  -2   9       40.89       50.72      3.38 o 
   7  -2   9      224.97      224.91      6.97 o 
   8  -2   9        0.04        1.50      4.92 o 
   9  -2   9       58.66       32.61      6.09 o 
  10  -2   9       13.61        7.49      5.75 o 
  11  -2   9       18.25       21.56      6.84 o 
 -11  -1   9        0.79       -1.23      7.21 o 
 -10  -1   9       46.21       32.93      7.14 o 
  -9  -1   9       11.59        8.40      5.39 o 
  -8  -1   9       10.25       10.82      4.98 o 
  -7  -1   9      453.15      457.32     11.26 o 
  -6  -1   9        4.88       11.83      3.17 o 
  -5  -1   9      223.53      254.91      8.29 o 
  -4  -1   9        0.33       -1.89      1.89 o 
  -3  -1   9      227.02      202.63      4.46 o 
  -2  -1   9      260.82      231.54      4.85 o 
  -1  -1   9      597.77      396.17      7.22 o 
   0  -1   9      330.30      344.29      6.36 o 
   1  -1   9        0.24        0.31      1.48 o 
   2  -1   9        5.03       -0.51      2.56 o 
   3  -1   9       17.07       19.17      2.13 o 
   4  -1   9      112.71      116.17      3.80 o 
   5  -1   9        4.75        8.27      2.05 o 
   6  -1   9        6.60        5.52      3.30 o 
   7  -1   9        7.56        1.41      3.83 o 
   8  -1   9        6.20        7.64      4.45 o 
   9  -1   9        0.17        2.11      5.67 o 
  10  -1   9        0.17       -2.53      6.48 o 
  11  -1   9       36.18       37.53      8.12 o 
 -11   0   9       33.62       30.92      7.66 o 
 -10   0   9       86.11       88.18      7.19 o 
  -9   0   9        4.84        6.12      5.10 o 
  -8   0   9      105.94      112.58      5.97 o 
  -7   0   9       13.43       10.12      3.00 o 
  -6   0   9      307.57      314.35      7.36 o 
  -5   0   9      195.27      156.19      4.77 o 
  -4   0   9     1174.97     1227.30     17.34 o 
  -3   0   9     2367.59     2307.13     30.95 o 
  -2   0   9       93.33       81.83      2.58 o 
  -1   0   9        0.65        5.23      1.43 o 
   0   0   9     1111.63     1106.04     16.25 o 
   1   0   9       17.71       14.40      1.59 o 
   2   0   9      490.54      467.47      8.08 o 
   3   0   9     1287.59     1202.82     18.89 o 
   4   0   9       65.01       77.28      2.79 o 
   5   0   9      126.07      117.07      4.96 o 
   6   0   9        0.32       -3.20      3.39 o 
   7   0   9      108.81       75.83      5.75 o 
   8   0   9      164.04      128.56      7.40 o 
   9   0   9       15.79       13.20      6.05 o 
  10   0   9       67.57       55.43      8.86 o 
 -11   1   9        6.88        8.05      7.22 o 
 -10   1   9        3.11        3.32      5.67 o 
  -9   1   9       38.79       56.71      5.85 o 
  -8   1   9        0.70       -3.28      3.28 o 
  -7   1   9       87.00      105.33      4.92 o 
  -6   1   9        6.34       -1.21      2.64 o 
  -5   1   9       45.57       21.05      2.31 o 
  -4   1   9       71.67       98.46      2.83 o 
  -3   1   9      189.28      100.43      2.81 o 
  -2   1   9      771.96      621.22      9.34 o 
  -1   1   9      114.44       33.57      1.85 o 
   0   1   9     1821.00     1871.90     25.91 o 
   1   1   9      351.54      435.85      6.87 o 
   2   1   9        8.93        8.09      1.55 o 
   3   1   9        2.44        3.09      1.80 o 
   4   1   9       69.79       68.96      4.23 o 
   5   1   9        2.23       -1.56      3.26 o 
   6   1   9       13.65        9.40      4.45 o 
   7   1   9        2.02        3.94      4.92 o 
   8   1   9        4.53       -0.21      5.49 o 
   9   1   9        0.04       10.86      8.79 o 
  10   1   9       17.55       11.90     10.97 o 
 -12   2   9       51.59       40.63     11.76 o 
 -11   2   9        5.09        3.37      6.11 o 
 -10   2   9       94.38       97.01      8.19 o 
  -9   2   9       40.59       40.42      4.99 o 
  -8   2   9      252.27      289.16      9.61 o 
  -7   2   9      340.95      315.33      7.52 o 
  -6   2   9      155.38      170.58      5.08 o 
  -5   2   9       20.04       17.15      2.13 o 
  -4   2   9      262.52      335.76      6.65 o 
  -3   2   9       57.97       97.97      3.20 o 
  -2   2   9      878.41      815.70     11.84 o 
  -1   2   9        0.38        5.37      1.76 o 
   0   2   9      627.75      594.55      9.70 o 
   1   2   9       32.34       20.76      2.19 o 
   2   2   9       48.68       72.64      3.24 o 
   3   2   9        0.27        0.80      2.20 o 
   4   2   9      122.63      137.85      6.21 o 
   5   2   9       72.85       95.52      6.13 o 
   6   2   9       12.15        0.15      4.48 o 
   7   2   9       18.46       14.93      5.49 o 
   8   2   9        3.45       -5.58      8.47 o 
   9   2   9        0.01       -5.86      9.30 o 
  10   2   9       10.59       11.06     17.35 o 
 -12   3   9        8.39       16.25     11.25 o 
 -11   3   9        3.55        0.36      6.82 o 
 -10   3   9      175.28      151.58     10.12 o 
  -9   3   9      447.67      457.86     11.88 o 
  -8   3   9      546.58      570.24     12.93 o 
  -7   3   9       33.38       17.17      3.06 o 
  -6   3   9      103.03      130.95      4.38 o 
  -5   3   9      147.23      167.95      5.06 o 
  -4   3   9       86.24       60.43      3.41 o 
  -3   3   9     1537.20     1917.44     27.11 o 
  -2   3   9     2225.39     2112.31     29.66 o 
  -1   3   9      327.01      362.86     10.04 o 
   0   3   9      551.28      591.96     10.00 o 
   1   3   9      134.50      116.87      3.45 o 
   2   3   9       36.13       45.58      2.81 o 
   3   3   9      262.15      233.79      7.03 o 
   4   3   9      144.42      159.61      5.62 o 
   5   3   9       27.11       12.05      4.60 o 
   6   3   9       17.86       28.97      5.42 o 
   7   3   9        3.96        1.75      5.38 o 
   8   3   9        0.04        9.64      9.58 o 
   9   3   9        0.59       17.51     11.44 o 
 -12   4   9      143.19      152.19     14.61 o 
 -11   4   9       81.76       92.05      9.18 o 
 -10   4   9        6.03       34.38      7.09 o 
  -9   4   9        1.28        5.27      4.81 o 
  -8   4   9        5.71       18.06      3.53 o 
  -7   4   9        1.07       -0.13      2.88 o 
  -6   4   9       22.32       28.71      2.91 o 
  -5   4   9      529.70      621.19     12.05 o 
  -4   4   9        1.01       -0.35      1.87 o 
  -3   4   9     1108.30     1040.05     17.18 o 
  -2   4   9      175.18      156.83      4.83 o 
  -1   4   9        1.10        2.14      1.71 o 
   0   4   9        3.36        5.97      2.26 o 
   1   4   9       35.91       72.59      3.18 o 
   2   4   9       11.43       43.26      2.92 o 
   3   4   9        1.15        3.66      2.85 o 
   4   4   9        6.90        9.97      3.19 o 
   5   4   9       48.05       63.82      5.69 o 
   6   4   9        3.01       -0.24      5.13 o 
   7   4   9       14.23       -0.55      6.49 o 
   8   4   9       19.71       27.67      9.47 o 
 -12   5   9        2.32        0.32      9.14 o 
 -11   5   9      647.81      584.69     23.20 o 
 -10   5   9       39.43       35.32      6.62 o 
  -9   5   9        1.55       10.34      5.05 o 
  -8   5   9       30.46       32.99      4.81 o 
  -7   5   9       92.27      106.88      4.71 o 
  -6   5   9      177.12      187.60      6.21 o 
  -5   5   9        1.17        1.97      2.63 o 
  -4   5   9      479.86      399.87     11.61 o 
  -3   5   9       57.48       50.20      4.02 o 
  -2   5   9       35.18       30.19      2.63 o 
  -1   5   9      256.25      237.21      6.91 o 
   0   5   9       34.67       32.47      2.77 o 
   1   5   9        5.03        5.51      2.76 o 
   2   5   9       40.01       44.27      3.34 o 
   3   5   9       22.31       31.57      3.60 o 
   4   5   9       26.05       21.85      4.78 o 
   5   5   9        0.00       -4.60      4.60 o 
   6   5   9        1.95        6.52      6.81 o 
   7   5   9        0.25        1.91      7.21 o 
   8   5   9       21.42       34.21     11.44 o 
 -12   6   9       49.84       28.35      9.04 o 
 -11   6   9       14.50       11.93      7.96 o 
 -10   6   9      309.10      321.57     12.57 o 
  -9   6   9        1.75        7.00      4.89 o 
  -8   6   9        5.53        3.44      3.73 o 
  -7   6   9      168.40      176.01      6.75 o 
  -6   6   9        1.32        0.09      3.30 o 
  -5   6   9       42.87       41.48      3.81 o 
  -4   6   9     1243.08     1224.97     20.29 o 
  -3   6   9      830.91      762.23     13.61 o 
  -2   6   9     3561.87     3267.33     52.48 o 
  -1   6   9       90.73       93.52      4.83 o 
   0   6   9      979.69      846.49     15.55 o 
   1   6   9      247.22      255.31      6.97 o 
   2   6   9      176.53      168.10      6.18 o 
   3   6   9        4.13       -0.94      4.41 o 
   4   6   9       73.01       64.86      6.22 o 
   5   6   9       25.95       46.57      6.21 o 
   6   6   9        6.34        1.27      6.37 o 
   7   6   9       44.37       22.84      9.47 o 
 -12   7   9       44.83       50.95      9.63 o 
 -11   7   9       14.82       20.86      7.55 o 
 -10   7   9       15.92       28.78      6.57 o 
  -9   7   9        0.84       -3.93      3.93 o 
  -8   7   9        2.20       -4.33      4.33 o 
  -7   7   9       32.77       20.62      3.62 o 
  -6   7   9       51.42       34.01      4.26 o 
  -5   7   9        1.52       -1.49      3.19 o 
  -4   7   9      408.59      412.56      9.14 o 
  -3   7   9      238.16      196.76      5.91 o 
  -2   7   9       28.26       28.64      3.20 o 
  -1   7   9       33.23       22.37      3.32 o 
   0   7   9       67.25       54.58      5.04 o 
   1   7   9       80.97       67.06      5.16 o 
   2   7   9       37.53       58.69      9.94 o 
   3   7   9        3.31       -4.76      4.76 o 
   4   7   9       34.77       54.87      6.55 o 
   5   7   9      136.60      150.25      9.87 o 
   6   7   9      102.01       86.89      8.86 o 
 -12   8   9        0.06       -3.48      9.64 o 
 -11   8   9       14.18       14.04      7.52 o 
 -10   8   9       17.20        6.38      6.09 o 
  -9   8   9       34.59       41.79      5.72 o 
  -8   8   9       51.34       38.64      5.45 o 
  -7   8   9        7.22       12.25      4.64 o 
  -6   8   9       10.56       11.54      4.26 o 
  -5   8   9      152.20      151.46      7.81 o 
  -4   8   9      320.39      306.36     12.44 o 
  -3   8   9      168.24      146.66      9.10 o 
  -2   8   9      914.11      850.27     28.42 o 
  -1   8   9      111.51      112.47      9.99 o 
   0   8   9        0.00        6.96      8.56 o 
   1   8   9        6.08        8.50      6.95 o 
   2   8   9        3.28       24.73      7.71 o 
   3   8   9        1.08       11.30      6.07 o 
   4   8   9       22.49       32.74     10.56 o 
   5   8   9        2.53       11.22      7.09 o 
   6   8   9        9.15       20.95      7.84 o 
 -11   9   9       22.65       23.42      8.16 o 
 -10   9   9       27.76       28.10      7.78 o 
  -9   9   9        5.23        4.80      5.84 o 
  -8   9   9        1.12        7.10      5.87 o 
  -7   9   9      389.27      377.92     14.65 o 
  -6   9   9       97.16      112.27      7.61 o 
  -5   9   9      521.00      531.33     13.58 o 
  -4   9   9      250.79      214.50      8.55 o 
  -3   9   9      330.55      331.00     10.34 o 
  -2   9   9       97.00      105.29      7.02 o 
  -1   9   9     1154.80     1192.02     37.97 o 
   0   9   9      291.62      311.92     11.58 o 
   1   9   9      164.96      157.26      7.48 o 
   2   9   9        0.43        9.92      5.26 o 
   3   9   9      148.90      177.23     10.87 o 
   4   9   9       58.24       52.37      8.89 o 
   5   9   9      112.51      110.93      9.95 o 
 -11  10   9        5.31        4.80      8.07 o 
 -10  10   9        2.17       11.83      6.37 o 
  -9  10   9       28.51       21.14      6.47 o 
  -8  10   9        5.50        0.35      5.99 o 
  -7  10   9        1.94        2.65      5.80 o 
  -6  10   9       16.81        8.29      5.66 o 
  -5  10   9        1.60        6.18      5.50 o 
  -4  10   9       76.38       95.14      7.53 o 
  -3  10   9        5.34        8.85      5.66 o 
  -2  10   9       40.05       58.78      6.77 o 
  -1  10   9        3.69        4.68      5.00 o 
   0  10   9        0.08       -5.26      5.26 o 
   1  10   9        3.21       -0.67      6.27 o 
   2  10   9       20.16       16.55      6.93 o 
   3  10   9       17.99       19.44      8.54 o 
   4  10   9       85.69       84.08     11.38 o 
 -11  11   9       20.47       10.35     15.16 o 
 -10  11   9        9.16       21.72      6.92 o 
  -9  11   9        8.66        9.27      6.57 o 
  -8  11   9        8.43       17.33      6.55 o 
  -7  11   9        5.31       11.18      6.32 o 
  -6  11   9        3.50       -1.58      6.00 o 
  -5  11   9       19.47       20.51      6.54 o 
  -4  11   9        0.04        6.78      6.92 o 
  -3  11   9        1.34        8.09      5.56 o 
  -2  11   9        1.56       -4.72      5.22 o 
  -1  11   9        1.54        3.09      5.29 o 
   0  11   9       17.97       16.72      6.60 o 
   1  11   9        0.45       10.30      7.00 o 
   2  11   9       40.65       39.50     12.56 o 
 -10  12   9        5.39       -5.76      6.76 o 
  -9  12   9        0.03       -4.77      6.71 o 
  -8  12   9        2.45        3.07      6.89 o 
  -7  12   9        1.88       -5.97      6.51 o 
  -6  12   9       11.69        9.74      6.69 o 
  -5  12   9        2.53       -2.48      6.35 o 
  -4  12   9       27.81       30.57      6.86 o 
  -3  12   9        8.84        4.86      8.16 o 
  -2  12   9      165.18      146.88      9.24 o 
  -1  12   9       24.51       37.92      7.16 o 
   0  12   9      193.63      183.80     11.48 o 
   1  12   9        5.50        9.41      8.36 o 
  -9  13   9        4.27       15.41     21.04 o 
  -8  13   9        2.71       -6.89      6.89 o 
  -7  13   9        1.30       -6.84      6.84 o 
  -6  13   9        0.95       -6.51      6.51 o 
  -5  13   9        1.72       -3.20      6.52 o 
  -4  13   9        9.43        9.47      6.51 o 
  -3  13   9        1.58       -6.36      6.36 o 
  -2  13   9       31.06       36.28      7.62 o 
  -1  13   9        1.70       15.36      7.67 o 
  -6  14   9       17.08        2.28      9.34 o 
  -5  14   9        0.75        1.70      7.02 o 
  -4  14   9       19.44       18.34     10.93 o 
   2 -14  10       54.18       52.14      8.03 o 
   3 -14  10        6.88       10.04      7.61 o 
   4 -14  10      139.05      168.72     12.19 o 
   5 -14  10       18.26       14.94      8.92 o 
   6 -14  10       90.95      110.17     10.86 o 
  -1 -13  10        1.21        0.40     12.43 o 
   0 -13  10        0.76       -7.11      7.11 o 
   1 -13  10        0.22        1.06      6.10 o 
   2 -13  10        2.44        6.19      5.78 o 
   3 -13  10        0.46       30.41      6.52 o 
   4 -13  10        5.51       -6.01      6.01 o 
   5 -13  10       10.57        3.73      6.43 o 
   6 -13  10        6.33       22.83      7.33 o 
   7 -13  10       15.44        9.06      9.81 o 
   8 -13  10        7.45       26.60     10.19 o 
  -2 -12  10       14.32       20.45      7.17 o 
  -1 -12  10        6.71       17.36      7.06 o 
   0 -12  10       15.27        5.89      5.24 o 
   1 -12  10        1.15        0.92      4.50 o 
   2 -12  10       31.69       24.51      5.84 o 
   3 -12  10       16.38        6.67      5.49 o 
   4 -12  10       17.87       16.68      6.10 o 
   5 -12  10       59.77       62.42      7.05 o 
   6 -12  10       11.18        6.54      5.90 o 
   7 -12  10        5.94       13.15      6.15 o 
   8 -12  10       75.70       91.57      8.87 o 
   9 -12  10        3.20        1.00      7.98 o 
  -4 -11  10       17.95       38.37     13.07 o 
  -3 -11  10        4.79        4.91      7.10 o 
  -2 -11  10        0.19        0.53      6.58 o 
  -1 -11  10       74.94       96.71      7.82 o 
   0 -11  10      108.03       80.25      6.39 o 
   1 -11  10       86.38       72.24      5.66 o 
   2 -11  10        0.02       -4.21      5.07 o 
   3 -11  10       42.29       31.45      5.80 o 
   4 -11  10       57.76       57.33      6.69 o 
   5 -11  10       57.11       53.02      6.35 o 
   6 -11  10       11.03        4.87      5.98 o 
   7 -11  10        3.01        0.92      5.42 o 
   8 -11  10       19.53       16.52      6.99 o 
   9 -11  10       11.07       10.56      7.44 o 
  10 -11  10        4.04       15.85      8.66 o 
  -5 -10  10        0.69        3.53      7.42 o 
  -4 -10  10        8.61       21.28      6.84 o 
  -3 -10  10        4.56       20.08      6.22 o 
  -2 -10  10        4.54        3.40      5.54 o 
  -1 -10  10      143.34      172.82      7.67 o 
   0 -10  10       18.18       18.36      4.30 o 
   1 -10  10      134.81      144.36      8.12 o 
   2 -10  10      126.10      136.26      6.01 o 
   3 -10  10        1.68       -0.91      4.57 o 
   4 -10  10       72.52       73.04      6.24 o 
   5 -10  10       89.55       95.42      7.16 o 
   6 -10  10        0.00       -4.33      5.10 o 
   7 -10  10        0.27       -2.11      5.45 o 
   8 -10  10        4.61       11.98      6.81 o 
   9 -10  10        9.33       15.78      6.93 o 
  10 -10  10       31.92       25.07      8.85 o 
  -6  -9  10        0.05        5.08      7.70 o 
  -5  -9  10       59.79       58.08      8.51 o 
  -4  -9  10        0.72        2.27      5.75 o 
  -3  -9  10       14.37       16.47      5.86 o 
  -2  -9  10        5.77        8.25      4.23 o 
  -1  -9  10      141.41      178.82      6.64 o 
   0  -9  10      490.66      498.07     11.12 o 
   1  -9  10      926.67      809.27     15.96 o 
   2  -9  10       86.16       97.05      5.37 o 
   3  -9  10      887.70      839.35     16.04 o 
   4  -9  10       77.05       80.84      5.61 o 
   5  -9  10       20.92       11.15      6.07 o 
   6  -9  10       17.24       12.71      4.46 o 
   7  -9  10       23.21       29.90      5.11 o 
   8  -9  10        0.41       -4.92      5.35 o 
   9  -9  10       17.69        9.30      6.66 o 
  10  -9  10        1.99       13.96      6.91 o 
  11  -9  10        3.36        0.83      8.77 o 
  -7  -8  10        7.83       -3.83      8.10 o 
  -6  -8  10        6.41       -5.12      6.92 o 
  -5  -8  10       13.85       21.46      6.24 o 
  -4  -8  10       67.14       61.97      7.00 o 
  -3  -8  10       44.86       53.76      6.98 o 
  -2  -8  10      116.28      103.86     15.45 o 
  -1  -8  10      917.08      994.91     28.84 o 
   0  -8  10     1875.90     1922.75     33.25 o 
   1  -8  10      720.16      658.70     14.78 o 
   2  -8  10     2381.26     2319.52     38.31 o 
   3  -8  10       82.32       89.63      6.05 o 
   4  -8  10      849.76      801.49     18.03 o 
   5  -8  10       50.58       55.03      4.77 o 
   6  -8  10      578.53      613.19     14.99 o 
   7  -8  10      131.16      133.53      6.90 o 
   8  -8  10        7.23       -0.05      5.17 o 
   9  -8  10      137.97      124.65     10.29 o 
  10  -8  10      120.81      107.07      9.15 o 
  11  -8  10      146.07      179.50     16.65 o 
  -7  -7  10       43.73       52.19      7.89 o 
  -6  -7  10       18.66       17.06      6.47 o 
  -5  -7  10        7.01       12.10      5.38 o 
  -4  -7  10       17.04       14.08      4.96 o 
  -3  -7  10        0.00       -2.82      3.81 o 
  -2  -7  10        0.15       -3.11      3.11 o 
  -1  -7  10      238.20      240.41      6.59 o 
   0  -7  10      214.56      213.19      6.11 o 
   1  -7  10       16.38       21.03      3.10 o 
   2  -7  10       91.51      100.33      4.58 o 
   3  -7  10      103.09      102.27      4.70 o 
   4  -7  10       19.00       15.70      3.15 o 
   5  -7  10        8.60        8.60      3.34 o 
   6  -7  10      469.78      453.18     10.79 o 
   7  -7  10      183.89      178.21      7.62 o 
   8  -7  10       76.46       63.68      6.30 o 
   9  -7  10       21.24        8.64      5.39 o 
  10  -7  10      151.01      157.27     13.66 o 
  11  -7  10        5.31       -6.63     10.72 o 
  -8  -6  10      104.00      116.49     10.48 o 
  -7  -6  10       11.61       21.82      6.66 o 
  -6  -6  10      570.29      530.73     14.78 o 
  -5  -6  10      156.02      133.53      7.43 o 
  -4  -6  10      326.02      301.02     10.01 o 
  -3  -6  10       65.82       57.90      5.49 o 
  -2  -6  10       46.38       45.44      3.18 o 
  -1  -6  10      150.56      116.63      4.14 o 
   0  -6  10        0.87        9.89      2.72 o 
   1  -6  10      213.05      182.51      5.84 o 
   2  -6  10       90.70      114.79      4.48 o 
   3  -6  10      210.41      202.02      6.68 o 
   4  -6  10        0.02       -2.60      2.60 o 
   5  -6  10      379.59      387.76      9.69 o 
   6  -6  10      367.53      344.27     10.50 o 
   7  -6  10      350.46      362.65      9.46 o 
   8  -6  10       15.38        5.72      5.41 o 
   9  -6  10        0.71       -1.56      5.08 o 
  10  -6  10        2.97        2.48      7.18 o 
  11  -6  10        8.77        1.62     10.94 o 
  -9  -5  10        7.36        4.79      7.62 o 
  -8  -5  10        0.01       -2.63      6.46 o 
  -7  -5  10       49.58       15.12      5.76 o 
  -6  -5  10       51.21       52.75      5.99 o 
  -5  -5  10      168.92      156.53      6.66 o 
  -4  -5  10       90.18       64.82      4.72 o 
  -3  -5  10       30.74       35.53      3.64 o 
  -2  -5  10      117.84       79.68      3.49 o 
  -1  -5  10      207.93      181.75      4.98 o 
   0  -5  10        9.74        3.74      2.23 o 
   1  -5  10       14.26       19.19      2.21 o 
   2  -5  10        7.25       11.75      2.32 o 
   3  -5  10       50.86       67.23      4.34 o 
   4  -5  10      356.83      281.12      6.97 o 
   5  -5  10      271.41      317.98      8.85 o 
   6  -5  10      927.54      848.80     16.47 o 
   7  -5  10       12.96       13.77      4.14 o 
   8  -5  10        8.46        3.32      3.85 o 
   9  -5  10       13.65       25.22      5.58 o 
  10  -5  10      118.52      131.79      8.83 o 
  11  -5  10       82.39       69.57     15.87 o 
  -9  -4  10        0.40       -5.45      7.24 o 
  -8  -4  10        0.94       -2.78      6.19 o 
  -7  -4  10        3.95       15.91      5.36 o 
  -6  -4  10       35.72       34.30      5.38 o 
  -5  -4  10       43.19       50.68      4.54 o 
  -4  -4  10       12.87       12.73      3.23 o 
  -3  -4  10        0.45        1.87      2.24 o 
  -2  -4  10      377.83      364.03      7.18 o 
  -1  -4  10      289.53      288.82      7.24 o 
   0  -4  10      804.48      784.97     13.69 o 
   1  -4  10     1029.01     1036.00     18.36 o 
   2  -4  10     2263.33     2308.83     34.75 o 
   3  -4  10       18.27       15.32      2.62 o 
   4  -4  10       74.00       82.48      4.04 o 
   5  -4  10        0.15       -0.37      2.58 o 
   6  -4  10       50.58       35.42      3.39 o 
   7  -4  10        0.43        0.83      3.86 o 
   8  -4  10      158.73      142.63      6.98 o 
   9  -4  10      122.14      129.75      7.72 o 
  10  -4  10       78.81       73.95     13.92 o 
  11  -4  10      203.17      163.24     18.14 o 
 -10  -3  10       52.58       54.55      8.91 o 
  -9  -3  10       13.16       23.24      7.09 o 
  -8  -3  10        4.82        1.17      5.29 o 
  -7  -3  10       41.98       33.01      5.47 o 
  -6  -3  10        2.59       11.35      3.89 o 
  -5  -3  10        8.89        1.75      4.07 o 
  -4  -3  10      181.33      238.19      6.57 o 
  -3  -3  10       77.51       95.50      3.36 o 
  -2  -3  10       54.63       33.49      2.78 o 
  -1  -3  10      273.93      265.82      6.29 o 
   0  -3  10      111.56      129.38      5.20 o 
   1  -3  10       57.55       63.04      2.64 o 
   2  -3  10        2.48       10.35      2.36 o 
   3  -3  10       11.89        9.31      2.33 o 
   4  -3  10      550.86      538.83     10.83 o 
   5  -3  10       15.29       10.64      2.43 o 
   6  -3  10        1.29        2.45      4.96 o 
   7  -3  10       24.16       18.73      4.62 o 
   8  -3  10       16.32        9.36      4.67 o 
   9  -3  10       45.92       40.06      6.02 o 
  10  -3  10        8.02        3.80      5.60 o 
  11  -3  10       29.29       10.72     13.37 o 
 -10  -2  10       48.52       78.95      9.07 o 
  -9  -2  10       28.32       25.70      6.51 o 
  -8  -2  10       61.05       46.81      6.44 o 
  -7  -2  10      204.91      212.59      7.72 o 
  -6  -2  10        2.59        0.32      3.69 o 
  -5  -2  10        6.19        7.39      2.88 o 
  -4  -2  10      125.72      150.69      4.26 o 
  -3  -2  10      227.34      203.87      4.73 o 
  -2  -2  10      287.03      304.12      6.53 o 
  -1  -2  10        0.98       -0.76      1.87 o 
   0  -2  10     6260.21     6562.83     95.00 o 
   1  -2  10     3275.21     3259.26     45.98 o 
   2  -2  10     2296.89     2464.68     38.94 o 
   3  -2  10      246.59      276.06      6.26 o 
   4  -2  10      823.44      939.54     16.07 o 
   5  -2  10      427.44      450.31      9.80 o 
   6  -2  10        4.34        0.64      2.80 o 
   7  -2  10       12.75        0.51      3.07 o 
   8  -2  10       21.63        6.43      5.10 o 
   9  -2  10        0.34       -2.35      5.46 o 
  10  -2  10        2.63       -5.64      5.64 o 
  11  -2  10       34.12       50.16      7.87 o 
 -11  -1  10        8.72        4.78      7.46 o 
 -10  -1  10        3.36       -1.59      6.36 o 
  -9  -1  10      178.89      138.13      9.45 o 
  -8  -1  10       72.65       85.82      5.67 o 
  -7  -1  10        2.00        5.12      3.87 o 
  -6  -1  10        2.81        5.29      3.17 o 
  -5  -1  10       49.31       52.85      3.29 o 
  -4  -1  10        0.06       -1.37      1.92 o 
  -3  -1  10      317.35      213.69      4.90 o 
  -2  -1  10       40.27       73.67      2.80 o 
  -1  -1  10     1880.39     1571.15     23.98 o 
   0  -1  10      762.79      592.79      9.95 o 
   1  -1  10       73.96       43.26      2.53 o 
   2  -1  10        0.50       -1.91      1.91 o 
   3  -1  10       25.21       15.76      2.17 o 
   4  -1  10        8.22        9.02      2.06 o 
   5  -1  10        4.21        1.95      2.35 o 
   6  -1  10        9.83        4.84      4.09 o 
   7  -1  10       54.28       39.01      4.66 o 
   8  -1  10       25.02        8.96      5.40 o 
   9  -1  10       47.29       37.35      6.39 o 
  10  -1  10       30.66       19.76      7.05 o 
 -11   0  10        0.07       -3.60      6.97 o 
 -10   0  10      450.24      450.97     13.93 o 
  -9   0  10        9.85       16.18      5.73 o 
  -8   0  10        4.00       -3.97      3.97 o 
  -7   0  10       17.76       18.23      3.22 o 
  -6   0  10        3.38        5.88      2.66 o 
  -5   0  10      704.15      768.52     13.46 o 
  -4   0  10      169.77      216.78      6.20 o 
  -3   0  10       17.82       45.10      2.23 o 
  -2   0  10       27.00       28.57      2.00 o 
  -1   0  10       74.35       70.41      2.91 o 
   0   0  10      613.89      456.45      7.77 o 
   1   0  10      503.17      423.28      7.23 o 
   2   0  10        0.08        2.81      1.90 o 
   3   0  10      178.52      195.60      4.90 o 
   4   0  10      129.85      115.18      3.51 o 
   5   0  10       33.48       39.11      3.58 o 
   6   0  10       28.80       34.31      7.18 o 
   7   0  10       90.03       88.26      7.28 o 
   8   0  10       17.56       33.10      6.24 o 
   9   0  10       27.43       27.76      8.22 o 
  10   0  10        0.89        9.61      7.09 o 
 -11   1  10        0.65       -7.06      7.06 o 
 -10   1  10        2.45       15.51      5.60 o 
  -9   1  10       71.07       70.37      5.80 o 
  -8   1  10        7.95       -3.42      3.42 o 
  -7   1  10       46.30       46.02      3.94 o 
  -6   1  10        0.07        1.04      2.65 o 
  -5   1  10      489.84      464.32      8.76 o 
  -4   1  10     1708.99     1864.96     24.75 o 
  -3   1  10      277.82      367.43      6.48 o 
  -2   1  10       16.28       14.09      1.95 o 
  -1   1  10      286.54      123.30      3.71 o 
   0   1  10       60.31       30.97      2.16 o 
   1   1  10      375.96      411.70      6.97 o 
   2   1  10        0.15       -1.44      1.44 o 
   3   1  10       60.14       79.50      3.19 o 
   4   1  10       74.55       71.56      3.60 o 
   5   1  10        3.07        5.63      2.87 o 
   6   1  10       20.91       12.27      4.65 o 
   7   1  10       78.79       45.26      7.95 o 
   8   1  10       28.07       27.11      6.71 o 
   9   1  10        0.05        1.50      7.48 o 
  10   1  10       43.61       36.84      9.01 o 
 -12   2  10        2.94      -15.98     15.98 o 
 -11   2  10      111.55      106.73      8.24 o 
 -10   2  10       67.84       61.14      7.00 o 
  -9   2  10       39.93       46.83      5.30 o 
  -8   2  10        0.02       -2.51      3.11 o 
  -7   2  10       20.50       19.32      2.93 o 
  -6   2  10       53.53       59.00      3.02 o 
  -5   2  10       41.95       42.66      2.53 o 
  -4   2  10       20.97       10.30      2.08 o 
  -3   2  10       69.87       40.26      2.82 o 
  -2   2  10     1306.67     1434.16     20.59 o 
  -1   2  10      473.44      492.85      8.09 o 
   0   2  10        1.16        4.44      1.98 o 
   1   2  10      187.54      181.94      4.56 o 
   2   2  10      155.26      165.05      4.48 o 
   3   2  10      549.10      524.83     10.04 o 
   4   2  10      246.76      207.15      6.06 o 
   5   2  10       11.28        8.46      3.34 o 
   6   2  10       49.83       56.68      6.05 o 
   7   2  10        1.13        1.89      5.39 o 
   8   2  10        7.74        9.00     13.01 o 
   9   2  10       91.26       65.32     11.64 o 
 -12   3  10       40.37       31.05      8.64 o 
 -11   3  10        7.79        9.48      7.07 o 
 -10   3  10       44.02       30.31      5.51 o 
  -9   3  10      212.62      270.55      8.86 o 
  -8   3  10      100.61       81.85      4.23 o 
  -7   3  10       66.67       61.86      3.94 o 
  -6   3  10       91.80      117.29      4.54 o 
  -5   3  10        0.85        0.51      2.30 o 
  -4   3  10       29.04       28.20      2.49 o 
  -3   3  10      120.58      142.69      3.89 o 
  -2   3  10       41.62       14.81      1.91 o 
  -1   3  10     2074.58     2311.95     35.19 o 
   0   3  10      537.75      505.28      8.47 o 
   1   3  10      732.25      761.62     12.87 o 
   2   3  10      212.84      216.39      5.41 o 
   3   3  10      120.82      116.25      4.78 o 
   4   3  10       27.83       15.93      3.83 o 
   5   3  10      105.15       96.91      8.88 o 
   6   3  10        9.28       -0.24      5.00 o 
   7   3  10        0.49        1.94      5.36 o 
   8   3  10        2.00        2.24      9.02 o 
   9   3  10        4.59       -7.22      9.75 o 
 -12   4  10       38.69       82.12     12.60 o 
 -11   4  10       16.51       16.92      7.49 o 
 -10   4  10      675.29      663.94     25.20 o 
  -9   4  10        4.20        8.79      3.49 o 
  -8   4  10     1076.10     1060.86     18.48 o 
  -7   4  10        4.46        5.31      2.97 o 
  -6   4  10        0.69       -0.12      2.59 o 
  -5   4  10       67.05       89.64      4.15 o 
  -4   4  10     1977.10     2144.52     31.49 o 
  -3   4  10      263.05      282.74      6.77 o 
  -2   4  10       85.85       82.78      3.60 o 
  -1   4  10      456.80      439.01      7.42 o 
   0   4  10      885.06      880.15     14.86 o 
   1   4  10      258.75      279.89      6.36 o 
   2   4  10     1752.11     1612.17     25.24 o 
   3   4  10      773.07      851.34     16.48 o 
   4   4  10       57.48       41.65      4.04 o 
   5   4  10       97.84       97.62      6.56 o 
   6   4  10       44.27       42.26      6.22 o 
   7   4  10        4.78        3.52      6.84 o 
   8   4  10        5.79        1.06     11.00 o 
 -12   5  10       13.68       15.14      9.53 o 
 -11   5  10      206.52      230.28     15.38 o 
 -10   5  10       19.65       21.92      6.99 o 
  -9   5  10       65.25       89.07      5.30 o 
  -8   5  10      116.76      144.81      6.03 o 
  -7   5  10       80.52       79.22      4.62 o 
  -6   5  10       64.42       51.45      3.78 o 
  -5   5  10      129.61      126.10      4.49 o 
  -4   5  10       75.06       55.92      3.35 o 
  -3   5  10      387.17      373.47      8.16 o 
  -2   5  10      243.99      273.79      7.00 o 
  -1   5  10       23.27       31.62      2.38 o 
   0   5  10        5.15        0.87      2.43 o 
   1   5  10        4.83        7.97      2.57 o 
   2   5  10        0.01       -0.19      2.39 o 
   3   5  10      145.21      137.70      5.77 o 
   4   5  10        4.32        3.19      4.61 o 
   5   5  10        2.17        1.12      4.91 o 
   6   5  10        0.50       -2.48      6.47 o 
   7   5  10        7.10       11.85      7.50 o 
   8   5  10        7.37        7.67      9.60 o 
 -12   6  10      156.24       71.39     11.53 o 
 -11   6  10        8.28       -0.00      8.31 o 
 -10   6  10      934.81      856.84     21.35 o 
  -9   6  10      112.56      137.61      6.66 o 
  -8   6  10       98.33       91.16      6.66 o 
  -7   6  10        0.20        0.12      3.56 o 
  -6   6  10      510.59      498.87     11.84 o 
  -5   6  10        4.43       -0.88      3.11 o 
  -4   6  10      103.19      120.42      4.63 o 
  -3   6  10      118.96      111.07      4.52 o 
  -2   6  10     2226.59     2258.77     47.54 o 
  -1   6  10       27.12       42.75      2.94 o 
   0   6  10       11.69       23.02      3.60 o 
   1   6  10      195.41      220.37      7.12 o 
   2   6  10       43.84       14.07      3.31 o 
   3   6  10       44.38       67.09      8.28 o 
   4   6  10       14.09       21.55      5.35 o 
   5   6  10       12.37        6.86      5.66 o 
   6   6  10        0.47        8.46      7.24 o 
   7   6  10       11.20        7.28      9.35 o 
 -12   7  10        9.69       -4.64     10.85 o 
 -11   7  10       20.25       31.25      8.77 o 
 -10   7  10       66.05       73.60      7.55 o 
  -9   7  10      106.91      116.23      7.07 o 
  -8   7  10      138.97      146.48      6.78 o 
  -7   7  10       12.04       13.44      4.02 o 
  -6   7  10       12.45        9.69      3.86 o 
  -5   7  10      485.08      502.52     12.59 o 
  -4   7  10      126.31      132.85      5.99 o 
  -3   7  10      700.41      721.55     14.99 o 
  -2   7  10      150.62      115.51      4.96 o 
  -1   7  10      160.88      167.12      5.77 o 
   0   7  10      252.79      230.89      7.21 o 
   1   7  10      238.90      206.50      7.38 o 
   2   7  10       17.71       15.52      3.91 o 
   3   7  10       28.36       35.13      5.70 o 
   4   7  10       35.01       23.18      5.88 o 
   5   7  10      158.46      148.34      9.98 o 
   6   7  10       23.89       43.68      8.86 o 
 -12   8  10        0.07      -14.92     23.12 o 
 -11   8  10        2.26        2.53      7.87 o 
 -10   8  10        4.80        5.11      5.62 o 
  -9   8  10       18.88       23.85      6.19 o 
  -8   8  10        2.19       -0.80      4.69 o 
  -7   8  10       19.43       30.23      5.02 o 
  -6   8  10       32.68       41.08      6.19 o 
  -5   8  10      172.30      151.11      7.84 o 
  -4   8  10        4.50        8.44      4.48 o 
  -3   8  10       21.77       27.69      3.71 o 
  -2   8  10       58.75       88.32      8.75 o 
  -1   8  10      440.55      439.48     13.67 o 
   0   8  10       77.92       88.83      5.74 o 
   1   8  10       42.46       27.28      4.59 o 
   2   8  10       14.02       -1.76      4.75 o 
   3   8  10        0.07       -5.12      5.12 o 
   4   8  10        0.06        3.20      6.53 o 
   5   8  10        6.95        2.86      6.93 o 
 -11   9  10       75.48       69.55      9.29 o 
 -10   9  10        2.86       -4.74      5.69 o 
  -9   9  10        0.43        8.80      6.12 o 
  -8   9  10        5.14        5.55      5.89 o 
  -7   9  10      448.20      427.83     14.56 o 
  -6   9  10       28.19       30.35      6.00 o 
  -5   9  10      378.88      391.86     12.72 o 
  -4   9  10       46.81       89.87      6.20 o 
  -3   9  10      836.65      888.34     26.90 o 
  -2   9  10      390.35      369.25     11.21 o 
  -1   9  10      296.88      343.27     22.91 o 
   0   9  10       38.37       45.10      6.20 o 
   1   9  10       28.66       13.74      6.94 o 
   2   9  10       12.24       14.51      7.57 o 
   3   9  10       31.49       42.95      7.24 o 
   4   9  10        0.85        8.01      6.90 o 
 -11  10  10        9.17       -3.69      7.68 o 
 -10  10  10       13.87        5.56      6.39 o 
  -9  10  10       11.43       14.62      6.20 o 
  -8  10  10       60.29       51.10      7.43 o 
  -7  10  10        0.50        0.07      5.93 o 
  -6  10  10        1.81        6.19      5.79 o 
  -5  10  10       64.93       69.55      7.08 o 
  -4  10  10      312.73      341.71     14.01 o 
  -3  10  10      152.89      171.18      8.25 o 
  -2  10  10      356.87      334.07     10.95 o 
  -1  10  10       77.80       81.23      6.61 o 
   0  10  10       22.06       17.14      6.08 o 
   1  10  10        1.04        0.49      6.26 o 
   2  10  10       72.69       85.84      8.73 o 
   3  10  10        2.58       11.55     10.80 o 
 -10  11  10        0.80        0.75      6.56 o 
  -9  11  10        8.99       13.82      6.80 o 
  -8  11  10       12.01       16.72      6.59 o 
  -7  11  10        6.83        2.65      6.30 o 
  -6  11  10       11.27        8.54      6.32 o 
  -5  11  10        9.26       14.08      6.36 o 
  -4  11  10        0.50        0.02      7.61 o 
  -3  11  10        2.48        3.41      6.18 o 
  -2  11  10        1.11        4.25      6.94 o 
  -1  11  10        1.26       -0.87      5.34 o 
   0  11  10        6.79       18.43      7.91 o 
   1  11  10        2.66       -1.32      6.83 o 
   2  11  10        3.29       12.89     10.42 o 
 -10  12  10       16.79       11.08     15.01 o 
  -9  12  10        0.50       -7.15      7.15 o 
  -8  12  10       13.08       -1.04      6.84 o 
  -7  12  10        0.14       -2.65      6.56 o 
  -6  12  10        0.26        1.54      6.38 o 
  -5  12  10        1.14       -6.07      6.07 o 
  -4  12  10        7.12        5.80      7.26 o 
  -3  12  10       24.25       17.35      6.70 o 
  -2  12  10       93.51       88.90      8.07 o 
  -1  12  10        4.13       -6.34      6.34 o 
   0  12  10       86.10      100.45     10.44 o 
   1  12  10        0.44        3.80      8.26 o 
  -8  13  10        5.69       -6.96      6.96 o 
  -7  13  10        3.01       -6.71      6.71 o 
  -6  13  10        5.01       -6.05      6.79 o 
  -5  13  10        3.07        1.06      6.70 o 
  -4  13  10       12.74       10.24      6.87 o 
  -3  13  10       11.02       13.21      7.04 o 
  -2  13  10        4.41       -3.73      6.94 o 
  -1  13  10       24.80       22.58      8.69 o 
   2 -14  11       56.89       83.33     11.13 o 
   3 -14  11        1.47        5.93      6.80 o 
   4 -14  11       76.85       68.46     10.41 o 
   5 -14  11       49.60       55.33      9.59 o 
   6 -14  11       26.72       21.06      9.14 o 
   0 -13  11       19.88       17.65      8.27 o 
   1 -13  11        9.93       17.37      6.41 o 
   2 -13  11        5.88       -1.94      5.95 o 
   3 -13  11      135.85      197.41     10.17 o 
   4 -13  11        9.05       14.05      6.43 o 
   5 -13  11       21.54       15.61      7.26 o 
   6 -13  11       35.80        5.65      7.16 o 
   7 -13  11       13.43        7.11      8.40 o 
   8 -13  11       15.64       16.15     10.13 o 
  -2 -12  11        5.49        6.67      7.55 o 
  -1 -12  11       12.66       10.48      6.41 o 
   0 -12  11        5.01        6.71      6.16 o 
   1 -12  11       12.70        4.60      5.48 o 
   2 -12  11        1.41       -0.22      5.34 o 
   3 -12  11        0.64        0.17      5.62 o 
   4 -12  11       11.95       17.51      6.06 o 
   5 -12  11        0.65        1.56      5.86 o 
   6 -12  11       39.11       46.76      6.81 o 
   7 -12  11       63.49       77.44      8.65 o 
   8 -12  11        5.35       -3.17      8.93 o 
   9 -12  11        6.83        1.18      7.98 o 
  -3 -11  11       14.47       19.95      7.12 o 
  -2 -11  11       33.07       11.96      6.67 o 
  -1 -11  11      152.98      177.87     10.74 o 
   0 -11  11       81.25       80.54      7.03 o 
   1 -11  11        0.06        2.44      4.30 o 
   2 -11  11        7.92        7.48      5.42 o 
   3 -11  11        3.84       -3.40      5.14 o 
   4 -11  11      151.54      125.30      7.85 o 
   5 -11  11       32.64       22.55      5.95 o 
   6 -11  11       90.20       90.36      7.36 o 
   7 -11  11        5.32        4.53      6.57 o 
   8 -11  11       38.23       25.25      7.74 o 
   9 -11  11        0.21       -2.69      6.98 o 
  10 -11  11        1.76        3.30     11.38 o 
  -5 -10  11        9.83       12.10      8.21 o 
  -4 -10  11        8.37        9.53      6.44 o 
  -3 -10  11       96.52       92.41      7.97 o 
  -2 -10  11        6.70        5.11      5.85 o 
  -1 -10  11       52.63       40.47      5.10 o 
   0 -10  11       41.95       50.32      4.84 o 
   1 -10  11       61.97       77.62      5.43 o 
   2 -10  11       74.15       84.37      6.33 o 
   3 -10  11        2.11        9.79      4.49 o 
   4 -10  11       53.24       44.54      5.11 o 
   5 -10  11       90.53       75.87      5.75 o 
   6 -10  11       28.07       30.67      5.94 o 
   7 -10  11        0.64        0.65      6.88 o 
   8 -10  11      130.89      141.13     10.85 o 
   9 -10  11        0.22        3.99      6.76 o 
  10 -10  11       37.79       38.32      9.16 o 
  -6  -9  11       29.24       25.95      8.38 o 
  -5  -9  11        0.68       -0.83      6.30 o 
  -4  -9  11        0.93        2.93      5.75 o 
  -3  -9  11       41.01       62.46      6.93 o 
  -2  -9  11       68.23       53.12      5.60 o 
  -1  -9  11        4.96        4.47      3.89 o 
   0  -9  11       17.99       31.35      4.25 o 
   1  -9  11        5.49       14.00      4.67 o 
   2  -9  11        3.86        0.37      3.43 o 
   3  -9  11       18.71       29.78      6.52 o 
   4  -9  11      283.22      266.10      9.33 o 
   5  -9  11        1.41       -3.91      3.91 o 
   6  -9  11        0.93       -1.96      6.19 o 
   7  -9  11        1.40        0.05      5.10 o 
   8  -9  11        0.76       -1.97      6.55 o 
   9  -9  11       49.75       43.10      6.62 o 
  10  -9  11        0.74        1.35      6.73 o 
  11  -9  11       45.89       44.53     10.23 o 
  -6  -8  11        2.06       -3.07      7.20 o 
  -5  -8  11       83.47      100.00     13.39 o 
  -4  -8  11       11.34        2.42      5.19 o 
  -3  -8  11      133.42      142.69      7.39 o 
  -2  -8  11     1116.29     1138.03     21.50 o 
  -1  -8  11     2167.73     1998.33     32.23 o 
   0  -8  11     3784.02     3721.01     59.88 o 
   1  -8  11     1375.71     1322.13     23.39 o 
   2  -8  11     2718.72     2482.60     43.42 o 
   3  -8  11      138.14      142.15      9.82 o 
   4  -8  11       70.02       59.13      5.62 o 
   5  -8  11       55.08       51.98      4.61 o 
   6  -8  11       72.66       61.93      5.32 o 
   7  -8  11       16.24       10.98      5.14 o 
   8  -8  11       15.82       -2.97      4.78 o 
   9  -8  11       71.86       80.59      6.60 o 
  10  -8  11        0.03        8.88      6.77 o 
  11  -8  11      128.10       98.29     13.32 o 
  -7  -7  11        0.67       -4.03      6.45 o 
  -6  -7  11       33.86       22.01      5.99 o 
  -5  -7  11        0.33        2.48      7.36 o 
  -4  -7  11       26.95       18.77      5.43 o 
  -3  -7  11       62.28       54.67      6.68 o 
  -2  -7  11      111.91       83.73      5.55 o 
  -1  -7  11       13.60       12.94      4.91 o 
   0  -7  11      480.13      417.06      9.56 o 
   1  -7  11        0.53       13.09      3.84 o 
   2  -7  11      264.57      224.45      7.94 o 
   3  -7  11      702.72      692.58     14.93 o 
   4  -7  11       20.06       22.85      3.86 o 
   5  -7  11        1.16       -3.21      3.21 o 
   6  -7  11      918.20      949.53     19.33 o 
   7  -7  11      253.22      270.37      9.79 o 
   8  -7  11       12.40        8.39      4.69 o 
   9  -7  11       41.99       38.26      5.57 o 
  10  -7  11       28.19       32.38      7.38 o 
  11  -7  11       84.29       86.20     13.67 o 
  -8  -6  11       72.94       55.52      9.00 o 
  -7  -6  11       13.00        5.28      5.76 o 
  -6  -6  11      114.00      113.18      7.65 o 
  -5  -6  11        0.42       -0.09      4.98 o 
  -4  -6  11        0.16       -4.94      5.64 o 
  -3  -6  11        0.04       -4.33      4.33 o 
  -2  -6  11        2.02       -0.04      2.95 o 
  -1  -6  11       38.43       32.52      3.04 o 
   0  -6  11      921.02      871.15     14.84 o 
   1  -6  11      224.10      234.08      6.61 o 
   2  -6  11      316.24      321.41      8.67 o 
   3  -6  11       71.72       73.77      4.00 o 
   4  -6  11        0.11       -0.06      2.79 o 
   5  -6  11       78.52       89.08      4.52 o 
   6  -6  11       57.74       60.90      4.31 o 
   7  -6  11       46.93       43.03      5.18 o 
   8  -6  11       20.06       34.51      5.10 o 
   9  -6  11       31.73       38.24      6.04 o 
  10  -6  11        7.78        9.99      6.23 o 
  11  -6  11       13.81       -2.89      8.10 o 
  -9  -5  11       92.22       90.32      9.99 o 
  -8  -5  11       20.89       12.39      6.98 o 
  -7  -5  11        0.68        3.69      5.39 o 
  -6  -5  11      134.01      102.63      7.16 o 
  -5  -5  11      211.58      168.05      7.01 o 
  -4  -5  11       88.66       98.95      5.49 o 
  -3  -5  11        3.70        7.58      3.18 o 
  -2  -5  11      279.62      332.06      6.90 o 
  -1  -5  11      216.90      199.40      5.60 o 
   0  -5  11      143.43      115.10      4.24 o 
   1  -5  11       10.37        5.12      2.00 o 
   2  -5  11       71.59       50.99      3.08 o 
   3  -5  11       56.63       51.54      2.90 o 
   4  -5  11      927.19      931.98     18.40 o 
   5  -5  11     1033.51      965.09     19.48 o 
   6  -5  11     2532.81     2472.20     45.04 o 
   7  -5  11       50.13       60.63      4.86 o 
   8  -5  11        6.83       13.84      4.51 o 
   9  -5  11      156.06      134.63      8.03 o 
  10  -5  11       15.52       19.91      8.75 o 
  11  -5  11       95.98       75.31     17.82 o 
  -9  -4  11        8.17       12.94      7.72 o 
  -8  -4  11        3.78        4.27      5.56 o 
  -7  -4  11       62.75       67.05      6.62 o 
  -6  -4  11        3.49        8.23      4.18 o 
  -5  -4  11      111.58       85.27      5.25 o 
  -4  -4  11      103.05       97.24      4.90 o 
  -3  -4  11        3.56       -2.30      2.30 o 
  -2  -4  11       13.70       14.11      2.62 o 
  -1  -4  11        0.07       -1.82      2.27 o 
   0  -4  11      240.95      300.97      6.79 o 
   1  -4  11       78.56       89.57      3.78 o 
   2  -4  11      287.99      324.60      6.70 o 
   3  -4  11      114.88       81.69      3.94 o 
   4  -4  11        1.58       -1.68      2.55 o 
   5  -4  11       48.49       37.02      3.53 o 
   6  -4  11      909.12      888.26     16.30 o 
   7  -4  11     1556.47     1594.07     28.51 o 
   8  -4  11      349.38      375.59     11.49 o 
   9  -4  11       77.33       53.20      7.21 o 
  10  -4  11      232.49      237.39     11.98 o 
  11  -4  11      359.12      350.23     26.91 o 
 -10  -3  11        8.39        5.87      7.96 o 
  -9  -3  11        4.67        5.86      6.57 o 
  -8  -3  11        0.47        2.45      5.43 o 
  -7  -3  11      173.88      157.68      8.10 o 
  -6  -3  11       36.79       52.80      4.75 o 
  -5  -3  11       15.70       27.07      4.15 o 
  -4  -3  11       58.25       61.72      3.66 o 
  -3  -3  11      169.49      176.66      5.42 o 
  -2  -3  11      175.94      152.69      4.66 o 
  -1  -3  11       82.64       64.75      3.20 o 
   0  -3  11        1.73        1.41      2.25 o 
   1  -3  11      255.14      208.17      5.09 o 
   2  -3  11      125.15       96.08      3.87 o 
   3  -3  11       19.53       14.47      2.49 o 
   4  -3  11       84.22       73.11      3.39 o 
   5  -3  11      143.88      132.41      4.64 o 
   6  -3  11       68.19       66.67      4.41 o 
   7  -3  11       38.23       36.50      4.90 o 
   8  -3  11        0.35       -4.41      4.85 o 
   9  -3  11       81.02       82.51      7.16 o 
  10  -3  11       81.26       96.58     11.99 o 
  11  -3  11        9.01       20.62     16.01 o 
 -10  -2  11      194.22      198.69     13.23 o 
  -9  -2  11       19.02       32.95      6.01 o 
  -8  -2  11        0.03        3.83      5.10 o 
  -7  -2  11        0.69        7.76      4.09 o 
  -6  -2  11        6.55        2.43      3.91 o 
  -5  -2  11       19.07       23.46      3.21 o 
  -4  -2  11       78.80       78.47      3.31 o 
  -3  -2  11       60.66       46.95      2.82 o 
  -2  -2  11     2050.63     2162.90     33.03 o 
  -1  -2  11     2130.26     1924.77     28.24 o 
   0  -2  11     8970.13     9088.44    131.26 o 
   1  -2  11     1274.15     1407.53     21.47 o 
   2  -2  11     3594.27     3733.38     58.43 o 
   3  -2  11       68.76       99.79      3.67 o 
   4  -2  11       25.58       16.18      2.25 o 
   5  -2  11       33.94       43.18      4.14 o 
   6  -2  11       28.12       19.37      3.38 o 
   7  -2  11       16.62       16.38      4.27 o 
   8  -2  11      216.22      248.39     12.29 o 
   9  -2  11       38.31       28.61      6.21 o 
  10  -2  11        2.22        1.46      5.96 o 
  11  -2  11      146.65      113.43     20.32 o 
 -11  -1  11       28.34       45.91      9.20 o 
 -10  -1  11       25.91       23.22      6.28 o 
  -9  -1  11       22.00       26.60      5.96 o 
  -8  -1  11       42.62       40.20      5.20 o 
  -7  -1  11        0.99        1.30      4.01 o 
  -6  -1  11       25.96       28.82      3.30 o 
  -5  -1  11      155.87      192.07      5.42 o 
  -4  -1  11       70.41       64.90      3.09 o 
  -3  -1  11      107.62       88.55      3.53 o 
  -2  -1  11      851.35      815.91     13.04 o 
  -1  -1  11      627.15      679.13     12.07 o 
   0  -1  11     1137.57     1030.59     16.16 o 
   1  -1  11      406.00      309.72      7.01 o 
   2  -1  11      212.52      247.15      5.99 o 
   3  -1  11       69.29       58.91      3.12 o 
   4  -1  11      150.58      141.29      5.41 o 
   5  -1  11        2.37       -2.13      2.13 o 
   6  -1  11       12.20        0.84      5.96 o 
   7  -1  11      105.16       82.62      6.79 o 
   8  -1  11       50.86       46.88      6.42 o 
   9  -1  11        4.72        3.79      5.77 o 
  10  -1  11       89.97      131.57     12.25 o 
 -11   0  11        0.14       -1.19      7.12 o 
 -10   0  11      264.14      250.34     10.78 o 
  -9   0  11       10.58       21.97      5.65 o 
  -8   0  11        4.40       -2.83      4.21 o 
  -7   0  11      348.31      369.73      9.09 o 
  -6   0  11       24.17       35.48      3.27 o 
  -5   0  11      512.86      462.29      9.06 o 
  -4   0  11       65.32       76.88      3.17 o 
  -3   0  11        6.85       11.93      1.86 o 
  -2   0  11       90.17       90.14      3.07 o 
  -1   0  11      270.25      185.89      4.78 o 
   0   0  11      176.41      179.44      4.40 o 
   1   0  11        1.25        0.10      1.75 o 
   2   0  11        3.88       -1.39      1.93 o 
   3   0  11      504.83      472.62      9.35 o 
   4   0  11        3.77        0.03      2.27 o 
   5   0  11       77.58       63.64      3.78 o 
   6   0  11       22.19       14.00      5.29 o 
   7   0  11      100.78       89.86      7.05 o 
   8   0  11       25.13       23.56      6.29 o 
   9   0  11       45.56       27.64      6.61 o 
  10   0  11        5.67        7.25      7.33 o 
 -11   1  11       11.20       11.44      6.44 o 
 -10   1  11      139.28      173.29      9.42 o 
  -9   1  11       16.42       30.55      5.27 o 
  -8   1  11        6.82        7.18      4.14 o 
  -7   1  11       51.51       64.23      4.29 o 
  -6   1  11      160.27      148.64      7.34 o 
  -5   1  11      725.13      756.36     13.41 o 
  -4   1  11      331.46      408.67      7.26 o 
  -3   1  11     1182.44      966.71     13.98 o 
  -2   1  11      500.96      379.59      6.96 o 
  -1   1  11        3.02        6.05      2.10 o 
   0   1  11      147.53       91.43      3.20 o 
   1   1  11       42.04       19.82      1.90 o 
   2   1  11       53.95       41.82      2.38 o 
   3   1  11       17.54       18.28      1.84 o 
   4   1  11       32.79       34.91      3.08 o 
   5   1  11        7.49        1.64      3.86 o 
   6   1  11       33.87       25.07      5.26 o 
   7   1  11        0.33        1.24      5.51 o 
   8   1  11        1.63       -3.24      5.76 o 
   9   1  11       26.38        6.44      7.49 o 
  10   1  11        0.00        3.82      7.68 o 
 -11   2  11        4.38       -1.14      9.02 o 
 -10   2  11        1.16        5.83      5.81 o 
  -9   2  11      153.44      170.03     12.65 o 
  -8   2  11       29.94       34.28      4.06 o 
  -7   2  11      186.23      168.31      5.12 o 
  -6   2  11       15.55       14.39      2.38 o 
  -5   2  11       26.51       26.37      2.56 o 
  -4   2  11      403.04      418.52      7.64 o 
  -3   2  11     1152.02     1234.26     18.13 o 
  -2   2  11       16.36       24.90      2.32 o 
  -1   2  11       23.02       13.36      2.04 o 
   0   2  11     1487.21     1551.47     23.03 o 
   1   2  11       10.16       -1.18      1.92 o 
   2   2  11       71.78       99.96      3.98 o 
   3   2  11      109.72      120.67      4.56 o 
   4   2  11        4.08       -1.54      3.18 o 
   5   2  11       49.47       54.99      4.54 o 
   6   2  11      125.28       89.27      8.68 o 
   7   2  11      161.94      144.04     10.52 o 
   8   2  11      135.45      116.83     12.64 o 
   9   2  11       58.48       42.05     10.09 o 
 -12   3  11        8.10       11.91      8.11 o 
 -11   3  11        5.41       10.48      7.46 o 
 -10   3  11       12.63       20.20      6.72 o 
  -9   3  11       48.35       56.01      5.38 o 
  -8   3  11      144.44      117.61      4.99 o 
  -7   3  11       50.04       66.63      4.03 o 
  -6   3  11       66.33      100.03      4.20 o 
  -5   3  11      436.40      470.28      9.42 o 
  -4   3  11      475.14      381.21      7.54 o 
  -3   3  11       53.73       33.15      2.54 o 
  -2   3  11       50.72       69.56      2.81 o 
  -1   3  11      218.08      172.45      4.71 o 
   0   3  11       15.66        8.94      2.09 o 
   1   3  11       31.53       21.69      2.42 o 
   2   3  11       48.18       62.37      2.98 o 
   3   3  11       15.24        7.74      2.88 o 
   4   3  11       18.13       28.76      3.83 o 
   5   3  11        0.04       -4.46      4.46 o 
   6   3  11        2.31        5.03      5.00 o 
   7   3  11        7.99       10.44      7.04 o 
   8   3  11        4.29       -9.01      9.01 o 
   9   3  11       15.83       12.43     10.37 o 
 -12   4  11      129.16      137.14     11.63 o 
 -11   4  11        5.47        4.10      8.13 o 
 -10   4  11     1237.47     1263.42     25.81 o 
  -9   4  11      202.23      187.43      6.42 o 
  -8   4  11     1058.08     1136.71     19.64 o 
  -7   4  11        0.06        0.48      3.01 o 
  -6   4  11      102.86      138.16      4.95 o 
  -5   4  11      125.58      141.30      5.11 o 
  -4   4  11      569.40      613.93     10.26 o 
  -3   4  11      807.85      793.00     13.10 o 
  -2   4  11      916.22     1061.98     16.69 o 
  -1   4  11       29.82       35.93      2.55 o 
   0   4  11      587.72      618.73     10.60 o 
   1   4  11      327.26      319.46      7.13 o 
   2   4  11      154.61      191.95      9.63 o 
   3   4  11       10.39       19.97      4.06 o 
   4   4  11      218.37      194.66      7.12 o 
   5   4  11        7.85       14.28      4.90 o 
   6   4  11        3.04        1.29      6.06 o 
   7   4  11       13.58       -4.72      8.16 o 
   8   4  11       21.01       15.76     10.73 o 
 -12   5  11        1.03        1.41      9.25 o 
 -11   5  11       31.23       31.09     11.87 o 
 -10   5  11       72.63       63.86      7.79 o 
  -9   5  11      376.77      376.75     10.22 o 
  -8   5  11      476.61      535.31     12.13 o 
  -7   5  11        0.04        1.89      3.35 o 
  -6   5  11       61.28       41.34      3.73 o 
  -5   5  11      201.94      213.02      7.05 o 
  -4   5  11       61.60       38.44      3.94 o 
  -3   5  11      103.04       99.26      4.18 o 
  -2   5  11        0.69       -2.53      2.53 o 
  -1   5  11      145.56      140.93      4.77 o 
   0   5  11        2.06        6.04      2.61 o 
   1   5  11       10.44        8.77      2.63 o 
   2   5  11       21.56       31.23      3.52 o 
   3   5  11       38.58       50.37      4.34 o 
   4   5  11      164.65      141.55      7.50 o 
   5   5  11        0.71        2.50      5.15 o 
   6   5  11        1.02       -7.16      7.16 o 
   7   5  11        0.01       10.83      8.89 o 
 -12   6  11      199.44      186.58     14.75 o 
 -11   6  11       16.93        8.89     12.80 o 
 -10   6  11      356.79      321.31     13.53 o 
  -9   6  11        0.09       -2.55      4.54 o 
  -8   6  11      221.91      224.50      8.02 o 
  -7   6  11        3.71        6.88      3.80 o 
  -6   6  11        3.96        9.13      3.70 o 
  -5   6  11       93.00      115.64      5.45 o 
  -4   6  11      109.09      113.17      4.72 o 
  -3   6  11       23.73       20.92      3.09 o 
  -2   6  11        4.59       19.87      3.09 o 
  -1   6  11       22.56       27.38      2.55 o 
   0   6  11       30.65       22.87      3.20 o 
   1   6  11        0.01        3.25      2.89 o 
   2   6  11       19.38       19.80      3.45 o 
   3   6  11       11.33        1.44      4.67 o 
   4   6  11        1.60        5.81      5.47 o 
   5   6  11        5.43        9.02      7.96 o 
   6   6  11       10.88       17.03      7.80 o 
   7   6  11       13.57       19.62      9.85 o 
 -12   7  11       22.56       26.85     10.43 o 
 -11   7  11        6.50       14.27      8.24 o 
 -10   7  11       46.60       74.26      7.63 o 
  -9   7  11      122.98      123.16      7.90 o 
  -8   7  11       10.10       17.53      4.97 o 
  -7   7  11        3.72        1.95      4.34 o 
  -6   7  11      113.50      106.83      6.20 o 
  -5   7  11       34.94       33.96      4.48 o 
  -4   7  11      191.54      179.98      7.20 o 
  -3   7  11     1183.21     1108.73     19.90 o 
  -2   7  11       13.90       24.80      4.31 o 
  -1   7  11      827.24      896.59     20.07 o 
   0   7  11       20.96       18.63      3.97 o 
   1   7  11      177.02      213.03      7.45 o 
   2   7  11        7.41        6.51      3.92 o 
   3   7  11        0.00       -4.70      4.90 o 
   4   7  11       42.11       32.06      6.07 o 
   5   7  11       45.76       42.27      7.72 o 
   6   7  11        8.04        9.00      7.43 o 
 -11   8  11       11.36        0.81      8.01 o 
 -10   8  11        0.20       -5.50      5.50 o 
  -9   8  11        0.03       -5.41      5.41 o 
  -8   8  11       10.39        5.35      5.40 o 
  -7   8  11       16.88       23.10      5.70 o 
  -6   8  11       65.52       63.52      6.34 o 
  -5   8  11        0.02       -0.60      4.77 o 
  -4   8  11     1056.12      998.59     22.22 o 
  -3   8  11      286.44      287.07     10.19 o 
  -2   8  11     1865.43     1625.26     48.28 o 
  -1   8  11      366.98      393.00     19.05 o 
   0   8  11       72.77       74.87      4.90 o 
   1   8  11        1.29       -3.98      3.98 o 
   2   8  11        0.56        2.14      4.86 o 
   3   8  11        4.34        1.75      5.41 o 
   4   8  11        0.00        3.02      6.27 o 
   5   8  11       14.74        1.38      7.26 o 
 -11   9  11       48.34       54.98      8.91 o 
 -10   9  11        3.60       -0.76      5.91 o 
  -9   9  11        5.61        2.02      5.83 o 
  -8   9  11       25.53       27.83      6.42 o 
  -7   9  11      179.53      147.45      8.65 o 
  -6   9  11        6.21        5.76      5.91 o 
  -5   9  11      142.65      100.25      7.42 o 
  -4   9  11       30.21       32.42      5.93 o 
  -3   9  11        0.13       25.53      7.80 o 
  -2   9  11       22.90       39.71      6.54 o 
  -1   9  11        0.44       22.46      5.95 o 
   0   9  11        5.55        4.92      6.76 o 
   1   9  11       15.92       11.34      6.65 o 
   2   9  11       29.24       19.27      5.65 o 
   3   9  11       19.47       32.42      7.02 o 
   4   9  11       18.07        7.12      7.11 o 
 -11  10  11        0.01        7.99      6.52 o 
 -10  10  11       14.04       -6.20      6.25 o 
  -9  10  11        0.07       -5.13      5.99 o 
  -8  10  11       53.05       52.55      7.21 o 
  -7  10  11       29.18       43.51      7.53 o 
  -6  10  11      254.00      241.42     10.87 o 
  -5  10  11      165.05      151.96      8.93 o 
  -4  10  11     1178.76     1053.57     27.54 o 
  -3  10  11      421.21      377.21     12.87 o 
  -2  10  11      309.32      320.88     10.81 o 
  -1  10  11       86.74       84.29      7.31 o 
   0  10  11       15.48        4.94      5.83 o 
   1  10  11        8.40        4.49      6.49 o 
   2  10  11       83.55      101.40     11.00 o 
   3  10  11       35.60       53.87     10.53 o 
 -10  11  11        0.63        8.05      6.93 o 
  -9  11  11       47.19       51.38      7.64 o 
  -8  11  11       31.16       21.12      6.84 o 
  -7  11  11      173.24      158.83     10.26 o 
  -6  11  11       68.13       53.00      7.34 o 
  -5  11  11       75.64       76.46      8.09 o 
  -4  11  11       33.41       19.37      6.67 o 
  -3  11  11       14.33        8.08      7.08 o 
  -2  11  11        7.44        6.81      5.89 o 
  -1  11  11       10.87       15.00      6.40 o 
   0  11  11        3.71        5.85      6.70 o 
   1  11  11       77.17       79.13      9.12 o 
   2  11  11       26.14       11.64      8.81 o 
  -9  12  11        9.90        5.84      7.12 o 
  -8  12  11        1.57       -6.98      6.98 o 
  -7  12  11        2.34       10.94      6.95 o 
  -6  12  11        2.46       14.35      7.06 o 
  -5  12  11        1.31       -6.33      6.33 o 
  -4  12  11        2.35        6.11      6.65 o 
  -3  12  11        4.41        3.41      6.51 o 
  -2  12  11        1.79        2.17      6.94 o 
  -1  12  11        1.06       -2.62      7.32 o 
   0  12  11        0.01       20.71     12.02 o 
  -8  13  11        0.28       -0.11      7.49 o 
  -7  13  11        1.99        7.10      7.19 o 
  -6  13  11        2.37       13.38      8.74 o 
  -5  13  11       19.06       15.54      7.14 o 
  -4  13  11        0.69       -6.81      6.81 o 
  -3  13  11        5.78        6.01      7.65 o 
  -2  13  11        6.16       -3.64      6.91 o 
   3 -14  12        5.98       -6.70      6.70 o 
   4 -14  12        9.93        0.61      7.34 o 
   5 -14  12        0.07       -8.11      8.11 o 
   0 -13  12        0.46        6.27      9.13 o 
   1 -13  12       61.42       88.96     11.21 o 
   2 -13  12       14.64       25.11      6.69 o 
   3 -13  12      117.44      145.12      9.25 o 
   4 -13  12        0.39       -6.46      6.70 o 
   5 -13  12        6.72       -6.68      6.68 o 
   6 -13  12        3.25       -7.99      7.99 o 
   7 -13  12       14.85       22.10      9.13 o 
   8 -13  12        2.05       -0.47      8.54 o 
  -2 -12  12        0.27       28.56      7.36 o 
  -1 -12  12       19.40        5.64      6.46 o 
   0 -12  12       15.95       33.44      7.43 o 
   1 -12  12        4.12       17.01      7.07 o 
   2 -12  12        2.18        4.44      5.48 o 
   3 -12  12        1.77        2.18      5.63 o 
   4 -12  12       22.77       30.08      6.46 o 
   5 -12  12        0.70       -5.38      5.38 o 
   6 -12  12        0.00       11.58      7.51 o 
   7 -12  12        8.64        6.38      7.59 o 
   8 -12  12       28.28       27.53      8.75 o 
   9 -12  12        2.38       -4.71      8.50 o 
  -3 -11  12        0.78        0.87      6.99 o 
  -2 -11  12       25.43       27.92      7.05 o 
  -1 -11  12        0.16        1.80      7.03 o 
   0 -11  12       13.33        3.79      4.64 o 
   1 -11  12       20.51       36.78      6.21 o 
   2 -11  12        9.35        5.22      5.46 o 
   3 -11  12        5.46       -3.91      5.40 o 
   4 -11  12      134.87      128.39      8.08 o 
   5 -11  12        7.50       10.90      5.64 o 
   6 -11  12       69.76       58.17      6.64 o 
   7 -11  12        5.81       -6.74      6.74 o 
   8 -11  12        3.69       -5.01      8.08 o 
   9 -11  12        6.32       15.26      7.69 o 
  10 -11  12        7.22      -15.46     15.46 o 
  -4 -10  12       12.41       18.11      6.71 o 
  -3 -10  12        4.35       -2.65      5.80 o 
  -2 -10  12       24.79       35.12      6.74 o 
  -1 -10  12       16.61       15.97      5.18 o 
   0 -10  12        0.08       -3.07      3.96 o 
   1 -10  12       53.59       65.55      6.81 o 
   2 -10  12        0.05       -0.37      4.82 o 
   3 -10  12      138.10      124.83      6.76 o 
   4 -10  12       43.81       32.63      4.97 o 
   5 -10  12      341.01      289.92     10.34 o 
   6 -10  12        4.42        2.22      4.61 o 
   7 -10  12        1.69       -4.55      6.48 o 
   8 -10  12       36.51       35.57      7.62 o 
   9 -10  12        7.60       -4.13      7.33 o 
  10 -10  12       41.94       48.43      8.71 o 
  -5  -9  12       38.89       29.77      7.55 o 
  -4  -9  12        1.28        9.24      6.12 o 
  -3  -9  12       23.83       27.47      6.05 o 
  -2  -9  12        1.68       -1.34      4.95 o 
  -1  -9  12       12.21        7.65      3.85 o 
   0  -9  12       55.08       66.85      4.78 o 
   1  -9  12      169.91      158.17      6.77 o 
   2  -9  12       17.91       12.30      5.24 o 
   3  -9  12      455.65      445.88     12.13 o 
   4  -9  12       16.09       12.98      5.20 o 
   5  -9  12       11.45        0.86      4.15 o 
   6  -9  12       43.98       31.74      5.33 o 
   7  -9  12       60.93       58.34      6.55 o 
   8  -9  12        3.75       17.59      5.89 o 
   9  -9  12       77.43       62.55      7.22 o 
  10  -9  12       14.34        9.26      7.07 o 
  -6  -8  12        1.59        2.72      6.41 o 
  -5  -8  12        1.15        3.84      5.48 o 
  -4  -8  12       32.83       20.48      5.59 o 
  -3  -8  12       13.11       22.52      5.12 o 
  -2  -8  12      552.90      476.22     10.12 o 
  -1  -8  12      246.87      285.90      7.64 o 
   0  -8  12      763.99      816.50     16.05 o 
   1  -8  12      513.15      531.73     11.73 o 
   2  -8  12       10.54       18.24      3.48 o 
   3  -8  12        0.02       -4.00      4.00 o 
   4  -8  12      188.07      200.64      9.40 o 
   5  -8  12        9.84        6.32      3.80 o 
   6  -8  12       27.90       24.68      4.33 o 
   7  -8  12        0.91        2.45      4.65 o 
   8  -8  12        0.22       -4.82      4.82 o 
   9  -8  12        1.61        4.01      5.14 o 
  10  -8  12       71.51       65.01      7.65 o 
  11  -8  12        0.03       10.97     10.56 o 
  -7  -7  12       20.92       17.19      7.18 o 
  -6  -7  12        1.63        3.64      5.73 o 
  -5  -7  12       79.56       71.56      6.76 o 
  -4  -7  12       19.76       15.04      5.17 o 
  -3  -7  12      177.54      147.99      7.36 o 
  -2  -7  12      197.33      198.30      6.49 o 
  -1  -7  12      947.02      874.76     16.09 o 
   0  -7  12     1538.46     1476.02     24.24 o 
   1  -7  12     1859.63     1794.26     33.50 o 
   2  -7  12      170.36      193.29      7.13 o 
   3  -7  12      376.98      354.63      9.77 o 
   4  -7  12       28.95       34.83      4.35 o 
   5  -7  12       24.54        3.14      3.68 o 
   6  -7  12       25.03       18.42      3.97 o 
   7  -7  12        0.12       -2.41      4.32 o 
   8  -7  12       16.56       10.81      4.94 o 
   9  -7  12        0.84        7.15      5.00 o 
  10  -7  12       39.59       32.58      6.94 o 
  11  -7  12       14.89       23.12     11.92 o 
  -8  -6  12        4.67       10.34      7.97 o 
  -7  -6  12        2.49        0.16      5.76 o 
  -6  -6  12       37.05       37.16      6.24 o 
  -5  -6  12       16.32       -2.18      5.08 o 
  -4  -6  12        0.99       -4.32      4.32 o 
  -3  -6  12        1.70        4.34      3.75 o 
  -2  -6  12       26.27       57.28      7.80 o 
  -1  -6  12      129.58      119.24      8.53 o 
   0  -6  12      161.18      190.80     14.98 o 
   1  -6  12      164.79      157.78      5.15 o 
   2  -6  12       34.35       50.09      4.79 o 
   3  -6  12      167.92      147.87      5.45 o 
   4  -6  12        9.23        0.12      2.83 o 
   5  -6  12        5.83        0.43      3.70 o 
   6  -6  12       52.85       45.32      5.18 o 
   7  -6  12      517.44      546.23     14.36 o 
   8  -6  12       44.01       49.14      5.53 o 
   9  -6  12       88.45       91.31      7.60 o 
  10  -6  12        3.44        1.88      6.43 o 
  11  -6  12       26.33       18.52      8.64 o 
  -9  -5  12       45.40       29.28     19.44 o 
  -8  -5  12       25.35       37.58      7.54 o 
  -7  -5  12       15.86       33.24      7.95 o 
  -6  -5  12       41.20       39.10      5.84 o 
  -5  -5  12        0.00       -4.24      4.24 o 
  -4  -5  12       76.72       60.81      4.91 o 
  -3  -5  12      160.65      145.62      5.41 o 
  -2  -5  12      594.45      512.08      9.61 o 
  -1  -5  12        2.24        1.36      2.65 o 
   0  -5  12      100.64       76.13      3.70 o 
   1  -5  12       56.29       54.32      3.00 o 
   2  -5  12       32.73       38.13      3.10 o 
   3  -5  12       54.96       57.54      3.05 o 
   4  -5  12       21.01       16.85      2.99 o 
   5  -5  12        1.27        3.09      3.10 o 
   6  -5  12        1.37       12.59      4.10 o 
   7  -5  12      343.85      348.56     11.02 o 
   8  -5  12      185.44      175.11      8.88 o 
   9  -5  12        0.34       -6.01      6.01 o 
  10  -5  12      100.24      116.85      9.10 o 
  11  -5  12        3.52       13.56      6.66 o 
  -9  -4  12        2.44       -6.29      8.52 o 
  -8  -4  12        1.84        8.93      5.70 o 
  -7  -4  12       35.18       27.69      5.98 o 
  -6  -4  12       68.55       38.20      4.92 o 
  -5  -4  12      238.23      223.91      7.84 o 
  -4  -4  12        5.35        3.16      3.48 o 
  -3  -4  12       41.83       36.19      3.44 o 
  -2  -4  12        0.01       -0.08      2.43 o 
  -1  -4  12       12.39       19.74      2.73 o 
   0  -4  12       51.58       58.87      3.18 o 
   1  -4  12        5.93        5.30      2.29 o 
   2  -4  12       74.51       84.98      3.35 o 
   3  -4  12        1.80        2.26      2.55 o 
   4  -4  12      654.08      572.29     12.05 o 
   5  -4  12     2831.39     2819.12     47.66 o 
   6  -4  12      666.30      698.81     14.32 o 
   7  -4  12      998.05      968.35     19.81 o 
   8  -4  12      211.00      220.06     11.17 o 
   9  -4  12       78.60       71.97      7.82 o 
  10  -4  12      158.21      180.88     10.86 o 
  11  -4  12       87.11       91.82      8.90 o 
 -10  -3  12        8.07        0.27      8.01 o 
  -9  -3  12        8.46        5.09      6.08 o 
  -8  -3  12        3.06       -5.32      5.32 o 
  -7  -3  12        6.30       17.91      5.28 o 
  -6  -3  12        2.02        3.39      3.93 o 
  -5  -3  12        2.69       -1.34      3.81 o 
  -4  -3  12       93.67      129.23      4.45 o 
  -3  -3  12      235.76      277.06      6.86 o 
  -2  -3  12      644.11      561.66      9.85 o 
  -1  -3  12       69.72       57.08      3.19 o 
   0  -3  12      100.39       97.63      3.58 o 
   1  -3  12        0.29        0.44      1.81 o 
   2  -3  12       54.44       26.81      2.72 o 
   3  -3  12       88.67       87.10      4.06 o 
   4  -3  12        4.66        5.67      2.58 o 
   5  -3  12       91.66      110.16      4.94 o 
   6  -3  12        0.68       -3.54      3.54 o 
   7  -3  12      214.92      203.39      7.44 o 
   8  -3  12      190.27      198.20      9.40 o 
   9  -3  12       77.34      101.64      8.68 o 
  10  -3  12       86.35       48.34      7.73 o 
  11  -3  12       35.36        6.83     10.57 o 
 -10  -2  12       10.20        9.16      7.51 o 
  -9  -2  12       52.84       53.26      6.70 o 
  -8  -2  12        0.84       -2.79      5.09 o 
  -7  -2  12       85.00       97.50      5.90 o 
  -6  -2  12       78.38       78.07      5.48 o 
  -5  -2  12      119.39      100.32      5.37 o 
  -4  -2  12       14.84       16.88      2.77 o 
  -3  -2  12      114.05       92.26      3.59 o 
  -2  -2  12      435.95      502.11      9.48 o 
  -1  -2  12       33.90       31.99      2.69 o 
   0  -2  12      244.64      341.68      9.09 o 
   1  -2  12      297.72      294.11      6.04 o 
   2  -2  12      134.40      151.78      4.57 o 
   3  -2  12      203.35      208.20      5.60 o 
   4  -2  12       19.40       11.45      2.60 o 
   5  -2  12      276.65      274.31     10.97 o 
   6  -2  12       90.90       97.64      5.38 o 
   7  -2  12       15.50        7.53      6.46 o 
   8  -2  12        3.65       -0.02      5.36 o 
   9  -2  12       14.23        7.61      6.41 o 
  10  -2  12       36.07       23.60      7.29 o 
 -10  -1  12      103.76      105.84      8.54 o 
  -9  -1  12       87.31       53.68      6.58 o 
  -8  -1  12       69.12       89.26      6.01 o 
  -7  -1  12       22.28       19.19      4.52 o 
  -6  -1  12       92.79      102.26      5.08 o 
  -5  -1  12      355.65      413.49      8.55 o 
  -4  -1  12      169.16      126.72      4.07 o 
  -3  -1  12      301.34      301.25      6.37 o 
  -2  -1  12      244.06      294.10      6.90 o 
  -1  -1  12     1892.67     1728.84     27.72 o 
   0  -1  12     1005.12      983.19     15.65 o 
   1  -1  12       46.30       31.25      2.44 o 
   2  -1  12      413.08      376.25      7.89 o 
   3  -1  12       30.54       28.60      2.72 o 
   4  -1  12        7.13        5.39      2.49 o 
   5  -1  12       21.44       11.99      2.56 o 
   6  -1  12       23.06        9.63      3.80 o 
   7  -1  12        0.65       -1.62      4.90 o 
   8  -1  12       37.72       21.51      6.02 o 
   9  -1  12       20.46       28.52      6.45 o 
  10  -1  12        0.12       -3.47      6.72 o 
 -11   0  12       20.97       25.49      8.59 o 
 -10   0  12        0.39        9.03      5.85 o 
  -9   0  12        2.24       -2.28      5.33 o 
  -8   0  12       22.94       29.94      5.01 o 
  -7   0  12      121.02      125.86      5.70 o 
  -6   0  12       38.88       40.69      3.55 o 
  -5   0  12      792.61      738.42     12.22 o 
  -4   0  12        8.91       10.30      2.31 o 
  -3   0  12      174.66      226.70      4.81 o 
  -2   0  12       30.00       19.81      2.29 o 
  -1   0  12      583.05      486.67      8.92 o 
   0   0  12       74.49       32.04      2.83 o 
   1   0  12      472.66      481.32      8.22 o 
   2   0  12       31.57       19.62      2.53 o 
   3   0  12       26.51       40.49      2.89 o 
   4   0  12       16.84       22.71      2.71 o 
   5   0  12        6.01        2.24      3.71 o 
   6   0  12        2.22       -4.58      4.58 o 
   7   0  12      214.89      188.10      9.42 o 
   8   0  12       46.93       42.70      6.82 o 
   9   0  12      135.58      116.34      8.83 o 
  10   0  12        1.94        7.98      7.47 o 
 -11   1  12        2.18        1.15      6.72 o 
 -10   1  12        1.26        3.10      5.61 o 
  -9   1  12       48.69       64.29      6.17 o 
  -8   1  12        1.79        3.64      3.87 o 
  -7   1  12        5.42       -0.16      3.09 o 
  -6   1  12      136.61      129.21      4.71 o 
  -5   1  12      642.41      720.73     12.38 o 
  -4   1  12       30.68       51.88      2.97 o 
  -3   1  12      379.54      423.94      7.34 o 
  -2   1  12     1621.78     1537.77     21.96 o 
  -1   1  12        3.80        2.30      2.08 o 
   0   1  12      515.44      527.80      9.08 o 
   1   1  12      344.25      274.02      5.49 o 
   2   1  12       45.58       32.44      2.23 o 
   3   1  12        0.14        1.26      1.78 o 
   4   1  12       88.37       78.57      4.57 o 
   5   1  12        9.24        4.57      3.47 o 
   6   1  12        0.12       -2.87      4.07 o 
   7   1  12        6.98       -5.31      5.31 o 
   8   1  12        4.89       13.58      6.16 o 
   9   1  12       11.51       19.93      7.61 o 
 -11   2  12        0.00       -6.37      6.37 o 
 -10   2  12       22.28       14.11      6.47 o 
  -9   2  12        0.85        5.85      6.30 o 
  -8   2  12       28.38       29.97      4.80 o 
  -7   2  12       43.95       40.05      3.27 o 
  -6   2  12      729.68      786.75     14.00 o 
  -5   2  12      221.72      299.19      8.78 o 
  -4   2  12      892.88      962.48     14.78 o 
  -3   2  12      111.61       88.34      3.46 o 
  -2   2  12       43.78       51.86      2.68 o 
  -1   2  12       50.14       55.64      2.73 o 
   0   2  12        5.95        9.38      2.37 o 
   1   2  12        1.31        0.96      2.13 o 
   2   2  12       57.77       70.03      3.22 o 
   3   2  12      127.53      120.44      4.66 o 
   4   2  12       56.18       57.99      4.25 o 
   5   2  12      181.56      157.39      6.35 o 
   6   2  12        0.11       -2.96      4.53 o 
   7   2  12      286.96      280.27     12.14 o 
   8   2  12      122.06       91.83      9.38 o 
   9   2  12       25.26       26.09      8.29 o 
 -11   3  12        1.65       -6.18      6.66 o 
 -10   3  12        1.88       -4.00      6.11 o 
  -9   3  12       10.15        4.74      5.14 o 
  -8   3  12       25.86       21.78      3.83 o 
  -7   3  12       26.22       16.01      3.29 o 
  -6   3  12       18.95       24.69      3.11 o 
  -5   3  12        2.86        2.44      2.60 o 
  -4   3  12      224.53      192.98      5.09 o 
  -3   3  12       31.31       40.40      2.62 o 
  -2   3  12      268.59      160.64      4.95 o 
  -1   3  12        5.72        9.78      2.24 o 
   0   3  12      400.53      434.15      8.08 o 
   1   3  12       17.22       27.54      2.68 o 
   2   3  12      130.72      152.91      4.76 o 
   3   3  12        1.47        0.79      3.16 o 
   4   3  12       17.67       11.25      4.07 o 
   5   3  12        3.60        3.34      4.99 o 
   6   3  12       37.77       20.02      5.93 o 
   7   3  12        0.27        7.37      6.95 o 
   8   3  12       16.45        2.63      9.26 o 
 -12   4  12       22.61       12.21      9.88 o 
 -11   4  12       14.50       34.35      7.31 o 
 -10   4  12      415.19      423.47     17.02 o 
  -9   4  12       33.80       54.00      5.45 o 
  -8   4  12       57.66       84.30      4.63 o 
  -7   4  12      231.50      227.97      7.00 o 
  -6   4  12      599.72      636.58     12.17 o 
  -5   4  12      398.81      437.09      9.72 o 
  -4   4  12      800.94      784.82     12.62 o 
  -3   4  12      320.14      314.65      6.46 o 
  -2   4  12      259.89      234.33      5.95 o 
  -1   4  12       27.11       35.41      2.71 o 
   0   4  12      296.88      305.73      6.62 o 
   1   4  12      146.09      145.96      4.78 o 
   2   4  12       85.13       87.08      3.70 o 
   3   4  12       12.04       22.94      3.59 o 
   4   4  12        4.61       12.60      3.72 o 
   5   4  12       17.58        3.39      4.92 o 
   6   4  12       14.64       12.26      5.99 o 
   7   4  12        0.41       -5.86      8.80 o 
   8   4  12        1.53        7.00      9.99 o 
 -12   5  12       35.37       39.31     10.75 o 
 -11   5  12       62.84       78.24     10.03 o 
 -10   5  12      368.08      311.24     11.39 o 
  -9   5  12      369.62      363.01     13.18 o 
  -8   5  12      135.20      130.65      6.55 o 
  -7   5  12      113.18      100.09      5.17 o 
  -6   5  12       37.75       46.96      4.12 o 
  -5   5  12       65.27       69.79      4.03 o 
  -4   5  12      169.10      194.21      7.19 o 
  -3   5  12      252.27      297.56      7.54 o 
  -2   5  12      259.73      251.95      7.03 o 
  -1   5  12       14.75       20.54      2.41 o 
   0   5  12       11.86       19.31      3.03 o 
   1   5  12     1302.29     1322.96     24.04 o 
   2   5  12      783.81      715.73     12.91 o 
   3   5  12       70.05       55.02      4.67 o 
   4   5  12        1.90       10.74      4.96 o 
   5   5  12        1.42       -2.57      5.28 o 
   6   5  12        1.70       -6.45      6.45 o 
   7   5  12        7.04       -1.93      9.97 o 
 -12   6  12       49.76       43.65     10.66 o 
 -11   6  12       83.63       86.03     10.23 o 
 -10   6  12        0.56        4.53      6.25 o 
  -9   6  12        0.50       11.11      6.04 o 
  -8   6  12       12.43       18.11      4.84 o 
  -7   6  12       52.07       56.77      5.31 o 
  -6   6  12       23.78       20.73      4.45 o 
  -5   6  12       38.38       26.84      4.53 o 
  -4   6  12       62.87       58.46      4.36 o 
  -3   6  12       17.94       26.99      4.21 o 
  -2   6  12      264.90      274.35      7.16 o 
  -1   6  12      122.96      103.49      5.07 o 
   0   6  12      333.33      292.98      7.60 o 
   1   6  12       74.35       81.35      4.09 o 
   2   6  12       52.42       64.47      4.54 o 
   3   6  12        4.15        0.14      4.74 o 
   4   6  12        0.02       -5.02      5.02 o 
   5   6  12        1.82       -3.11      5.36 o 
   6   6  12        3.33        2.30      7.42 o 
   7   6  12       20.69       42.67     10.47 o 
 -12   7  12        4.27       -4.91     19.55 o 
 -11   7  12        8.05        2.86      8.25 o 
 -10   7  12       94.35       87.32      7.00 o 
  -9   7  12       67.38       80.44      6.89 o 
  -8   7  12        9.31        4.80      4.72 o 
  -7   7  12       96.57       96.58      6.27 o 
  -6   7  12      123.04      113.42      6.39 o 
  -5   7  12        0.00       -1.62      3.95 o 
  -4   7  12       72.18       53.81      4.93 o 
  -3   7  12       78.43       60.93      6.63 o 
  -2   7  12       61.55       61.09      4.37 o 
  -1   7  12       24.86       18.18      6.86 o 
   0   7  12       70.65       63.87      4.54 o 
   1   7  12       44.62       86.46      4.59 o 
   2   7  12       43.81       50.60      4.85 o 
   3   7  12        7.22        2.03      5.13 o 
   4   7  12       21.03       15.64      5.72 o 
   5   7  12        0.19        1.63      6.91 o 
   6   7  12       15.95       24.72      9.65 o 
 -11   8  12        0.00        1.48      9.36 o 
 -10   8  12       22.23       19.99      6.09 o 
  -9   8  12       17.71        6.36      5.83 o 
  -8   8  12       16.81       13.98      5.68 o 
  -7   8  12        1.47        1.09      5.23 o 
  -6   8  12      170.79      182.22      8.92 o 
  -5   8  12      147.26      115.41      7.53 o 
  -4   8  12     2325.93     2207.68     50.18 o 
  -3   8  12      629.66      559.71     18.74 o 
  -2   8  12     1192.12     1178.45     33.02 o 
  -1   8  12        5.51       13.75      4.60 o 
   0   8  12        1.27        5.06      4.04 o 
   1   8  12       40.59       24.95      4.21 o 
   2   8  12       67.80       61.60      6.27 o 
   3   8  12       14.03       18.48      5.86 o 
   4   8  12       13.26       21.80      7.08 o 
   5   8  12      119.12      142.64     10.66 o 
 -11   9  12       14.63       22.08      8.17 o 
 -10   9  12        0.90       -5.88      5.88 o 
  -9   9  12        7.61        7.79      6.08 o 
  -8   9  12       11.21        9.85      6.05 o 
  -7   9  12        7.36        1.16      5.68 o 
  -6   9  12       41.70       36.94      6.30 o 
  -5   9  12       70.42       69.27      6.94 o 
  -4   9  12       15.19       36.98      6.30 o 
  -3   9  12        9.00       25.72      6.82 o 
  -2   9  12        6.43        3.96      4.95 o 
  -1   9  12       56.14       69.71      6.27 o 
   0   9  12        9.10       23.88      5.66 o 
   1   9  12        9.05       10.31      5.54 o 
   2   9  12       68.35       63.19      7.00 o 
   3   9  12       96.17       90.60      7.80 o 
   4   9  12       56.76       46.75      8.86 o 
 -11  10  12        1.09       -5.72      9.17 o 
 -10  10  12        1.69        7.96      6.53 o 
  -9  10  12        0.07        2.08      6.43 o 
  -8  10  12       48.85       67.93      7.59 o 
  -7  10  12       48.41       35.78      6.81 o 
  -6  10  12      252.70      247.95     11.17 o 
  -5  10  12      288.12      250.37     11.11 o 
  -4  10  12      457.99      512.51     22.26 o 
  -3  10  12       68.15       71.94     10.06 o 
  -2  10  12       69.45       61.65      6.87 o 
  -1  10  12        1.00       -0.98      5.32 o 
   0  10  12        0.40        0.75      5.84 o 
   1  10  12       44.64       32.62      7.29 o 
   2  10  12        0.25       29.37      7.85 o 
   3  10  12        1.46        8.74      9.04 o 
 -10  11  12       28.41       34.74      7.51 o 
  -9  11  12      234.99      202.82     10.97 o 
  -8  11  12       37.26       25.56      7.27 o 
  -7  11  12      539.20      564.81     19.61 o 
  -6  11  12      209.61      212.42     12.81 o 
  -5  11  12      261.35      297.91     13.22 o 
  -4  11  12       72.06       63.75      8.12 o 
  -3  11  12      101.55       96.74      9.55 o 
  -2  11  12        1.21        4.70      5.97 o 
  -1  11  12       20.90       15.81      7.10 o 
   0  11  12        4.78        7.89      7.76 o 
   1  11  12       53.31       55.92      9.44 o 
   2  11  12       29.27       31.44     18.16 o 
  -9  12  12       30.91       31.59      7.75 o 
  -8  12  12        9.33        4.06      6.80 o 
  -7  12  12        2.11       -1.03      6.96 o 
  -6  12  12        0.03       14.39      7.46 o 
  -5  12  12        0.48        9.26      7.19 o 
  -4  12  12        8.87        0.45      7.12 o 
  -3  12  12        0.43       -4.30      6.69 o 
  -2  12  12       11.42        5.05      6.72 o 
  -1  12  12       21.01       16.66      8.29 o 
   0  12  12        3.38        9.98      8.08 o 
  -7  13  12        4.43        8.20      7.36 o 
  -6  13  12        0.11        0.27      7.36 o 
  -5  13  12       21.87       26.00      8.41 o 
  -4  13  12        2.82       -1.23      7.31 o 
  -3  13  12        0.37       -3.25      7.26 o 
  -2  13  12        0.30       -5.72      9.54 o 
   4 -14  13        3.56       -5.63     16.74 o 
   0 -13  13        6.00       16.86      9.60 o 
   1 -13  13      190.13      212.58     13.27 o 
   2 -13  13       55.46       45.54      7.33 o 
   3 -13  13        1.05       -2.51      6.73 o 
   4 -13  13       12.67        5.12      7.07 o 
   5 -13  13        0.14        1.34      6.82 o 
   6 -13  13       29.70       20.23      8.99 o 
   7 -13  13       10.10        8.70      8.83 o 
  -2 -12  13      140.35      214.09     14.38 o 
  -1 -12  13       18.36       24.58      9.69 o 
   0 -12  13      119.01      157.65     12.19 o 
   1 -12  13       50.52       61.92      6.64 o 
   2 -12  13       21.03       31.84      6.40 o 
   3 -12  13        0.08        1.23      5.66 o 
   4 -12  13       18.59       29.38      6.31 o 
   5 -12  13       30.18       15.57      6.20 o 
   6 -12  13       25.45       24.20      7.80 o 
   7 -12  13       47.29       62.23      9.39 o 
   8 -12  13        6.21        3.56      8.45 o 
  -3 -11  13       19.67       14.81      7.77 o 
  -2 -11  13        3.57        1.79      6.45 o 
  -1 -11  13        0.15       -5.54      5.54 o 
   0 -11  13        1.71        1.28      5.77 o 
   1 -11  13        0.13        1.83      5.48 o 
   2 -11  13        3.36        3.66      5.87 o 
   3 -11  13       21.48       14.31      5.74 o 
   4 -11  13        0.05        4.74      5.54 o 
   5 -11  13        1.22       -5.18      5.18 o 
   6 -11  13       27.65       18.82      7.09 o 
   7 -11  13        0.67       -7.04      7.04 o 
   8 -11  13        6.86       -3.24      7.14 o 
   9 -11  13        1.12       11.99      8.96 o 
  -4 -10  13       70.16       73.27     13.27 o 
  -3 -10  13       26.28       35.15      7.24 o 
  -2 -10  13       26.28       19.04      6.35 o 
  -1 -10  13        0.09       -6.05      6.05 o 
   0 -10  13        0.82        3.47      4.05 o 
   1 -10  13        5.30        5.34      4.90 o 
   2 -10  13        1.03        1.03      4.92 o 
   3 -10  13      214.01      175.32      8.24 o 
   4 -10  13       30.72       41.07      5.95 o 
   5 -10  13        4.62        4.68      5.32 o 
   6 -10  13        0.43        4.54      5.61 o 
   7 -10  13        8.04        9.27      5.93 o 
   8 -10  13       30.60       33.62      7.80 o 
   9 -10  13        4.77        4.66      7.21 o 
  10 -10  13        4.62       -7.04      7.04 o 
  -5  -9  13        0.38       -3.00      6.30 o 
  -4  -9  13       28.66       18.84      6.50 o 
  -3  -9  13       43.50       63.63      6.95 o 
  -2  -9  13       48.69       50.27      6.37 o 
  -1  -9  13       15.06        8.54      3.95 o 
   0  -9  13      165.68      150.17      6.46 o 
   1  -9  13       73.01       86.75      5.41 o 
   2  -9  13      201.66      171.22      7.84 o 
   3  -9  13        0.08        5.62      4.59 o 
   4  -9  13       30.20       24.83      4.70 o 
   5  -9  13        0.82        3.24      4.30 o 
   6  -9  13        5.92       -0.03      6.39 o 
   7  -9  13       92.28       91.34      7.54 o 
   8  -9  13      202.35      186.75      9.89 o 
   9  -9  13      116.28      118.67     10.62 o 
  10  -9  13       10.21        9.72      6.63 o 
  -6  -8  13        2.07       -5.83      5.83 o 
  -5  -8  13        1.03       12.08      5.77 o 
  -4  -8  13        0.29       -2.91      5.03 o 
  -3  -8  13        1.32       -1.85      4.65 o 
  -2  -8  13       38.93       57.54      4.90 o 
  -1  -8  13      166.27      166.90      5.93 o 
   0  -8  13       82.53      105.30      4.91 o 
   1  -8  13      205.87      210.57      7.90 o 
   2  -8  13      237.97      261.01      9.81 o 
   3  -8  13       47.24       37.25      4.97 o 
   4  -8  13        1.42        3.66      4.01 o 
   5  -8  13        2.59       -3.62      3.62 o 
   6  -8  13       76.38       68.48      6.13 o 
   7  -8  13        4.54        8.34      4.93 o 
   8  -8  13       95.78       85.65      7.89 o 
   9  -8  13       40.39       37.58      6.05 o 
  10  -8  13        0.71       -0.54      5.97 o 
  -7  -7  13       16.53        9.13      6.96 o 
  -6  -7  13       16.28        8.79      5.97 o 
  -5  -7  13      118.80      131.38      8.04 o 
  -4  -7  13       43.36       45.27      5.97 o 
  -3  -7  13      676.99      737.02     17.17 o 
  -2  -7  13      535.87      538.67     15.15 o 
  -1  -7  13      310.10      300.55      9.22 o 
   0  -7  13        1.59        6.82      4.27 o 
   1  -7  13      923.53      834.43     17.57 o 
   2  -7  13        2.16        0.60      5.24 o 
   3  -7  13      113.42       96.90      5.74 o 
   4  -7  13       14.60        8.30      3.67 o 
   5  -7  13       32.90       40.60      4.17 o 
   6  -7  13       57.58       48.48      5.29 o 
   7  -7  13       18.67        6.50      4.73 o 
   8  -7  13       29.82       22.83      5.36 o 
   9  -7  13      200.85      214.56     13.91 o 
  10  -7  13       70.71       58.68      7.73 o 
  11  -7  13        0.20       -7.48     12.50 o 
  -8  -6  13        1.21        2.48      7.69 o 
  -7  -6  13        3.01        8.69      6.07 o 
  -6  -6  13        1.98        9.98      5.80 o 
  -5  -6  13        5.23       -0.28      5.10 o 
  -4  -6  13       62.36       65.40      7.35 o 
  -3  -6  13      495.59      487.51     11.90 o 
  -2  -6  13      983.93     1038.28     30.82 o 
  -1  -6  13     1218.32     1177.87     19.78 o 
   0  -6  13     3389.64     3086.25     48.96 o 
   1  -6  13       49.16       53.05      3.42 o 
   2  -6  13        3.20       -0.78      2.83 o 
   3  -6  13       99.62       96.00      6.17 o 
   4  -6  13        1.27        2.71      3.24 o 
   5  -6  13      265.53      241.31      8.81 o 
   6  -6  13       10.90        9.83      4.32 o 
   7  -6  13        2.80       -1.66      4.35 o 
   8  -6  13        0.95        4.47      5.34 o 
   9  -6  13      157.05      149.55      8.80 o 
  10  -6  13        1.24       -1.05      6.38 o 
  11  -6  13       30.43       22.31      7.26 o 
  -8  -5  13        0.76       -6.49      6.49 o 
  -7  -5  13        0.11       -4.42      5.59 o 
  -6  -5  13       61.33       68.90      6.70 o 
  -5  -5  13        1.69       -4.17      4.17 o 
  -4  -5  13       39.46       34.14      4.61 o 
  -3  -5  13        0.01       -4.11      4.11 o 
  -2  -5  13        0.28        5.43      3.44 o 
  -1  -5  13      155.92      132.93      5.04 o 
   0  -5  13      332.43      372.46      8.43 o 
   1  -5  13        0.06       -2.15      2.15 o 
   2  -5  13        0.00       -2.49      2.49 o 
   3  -5  13       39.43       29.47      2.62 o 
   4  -5  13        9.19        9.80      2.94 o 
   5  -5  13        9.48       12.73      4.07 o 
   6  -5  13      458.88      471.47     12.87 o 
   7  -5  13      208.91      215.18      8.64 o 
   8  -5  13       63.81       75.35      6.03 o 
   9  -5  13       60.34       69.42      7.93 o 
  10  -5  13      206.01      192.02     11.09 o 
  11  -5  13      148.79      139.59     10.15 o 
  -9  -4  13        0.67        0.58      7.67 o 
  -8  -4  13       70.18       73.99      7.72 o 
  -7  -4  13       37.46       13.71      5.65 o 
  -6  -4  13       52.57       36.90      4.99 o 
  -5  -4  13       30.95       14.67      4.24 o 
  -4  -4  13        5.36        0.56      3.81 o 
  -3  -4  13       20.27       22.83      3.41 o 
  -2  -4  13        7.43       11.53      2.74 o 
  -1  -4  13       59.42       52.50      3.69 o 
   0  -4  13        5.02        2.02      2.50 o 
   1  -4  13      288.06      270.11      6.97 o 
   2  -4  13        3.81        0.22      2.00 o 
   3  -4  13      158.33      148.35      5.52 o 
   4  -4  13       18.74       17.41      2.94 o 
   5  -4  13     1641.62     1717.14     32.36 o 
   6  -4  13      171.62      173.53      7.50 o 
   7  -4  13       62.38       62.63      5.55 o 
   8  -4  13      102.01       99.77      7.47 o 
   9  -4  13        3.03       -0.51      6.33 o 
  10  -4  13        0.63        5.12      6.55 o 
  11  -4  13        2.16       46.30     22.84 o 
  -9  -3  13        3.63       -1.28      5.78 o 
  -8  -3  13       29.78       15.16      5.83 o 
  -7  -3  13      403.36      348.11     11.77 o 
  -6  -3  13      309.83      258.46      8.71 o 
  -5  -3  13       88.34       84.62      5.87 o 
  -4  -3  13       59.53       52.40      3.90 o 
  -3  -3  13      158.41      155.08      5.18 o 
  -2  -3  13      409.72      355.50      7.56 o 
  -1  -3  13      193.42      229.78      6.08 o 
   0  -3  13        0.00        2.75      2.43 o 
   1  -3  13      144.28      118.01      3.62 o 
   2  -3  13        1.57       -2.27      2.27 o 
   3  -3  13       51.52       43.26      3.41 o 
   4  -3  13      598.66      567.95     12.09 o 
   5  -3  13        0.00       -0.75      3.51 o 
   6  -3  13       24.37       24.99      4.68 o 
   7  -3  13      262.65      301.96     13.95 o 
   8  -3  13      536.68      566.12     18.73 o 
   9  -3  13      339.39      314.47     14.67 o 
  10  -3  13       74.69       67.82      9.99 o 
 -10  -2  13        2.99       -7.24      7.24 o 
  -9  -2  13        1.14        3.02      5.71 o 
  -8  -2  13        1.11       -5.20      5.20 o 
  -7  -2  13        3.48        5.69      4.57 o 
  -6  -2  13        1.23        3.26      4.22 o 
  -5  -2  13       49.75       23.45      3.82 o 
  -4  -2  13       76.19       70.12      3.84 o 
  -3  -2  13      216.57      211.16      5.95 o 
  -2  -2  13      236.59      253.00      6.31 o 
  -1  -2  13       27.28       16.37      2.52 o 
   0  -2  13      553.11      542.93     10.21 o 
   1  -2  13      696.15      685.81     11.52 o 
   2  -2  13      305.74      277.54      6.67 o 
   3  -2  13      126.67      152.75      4.85 o 
   4  -2  13      215.53      201.46      5.83 o 
   5  -2  13       55.48       68.96      4.34 o 
   6  -2  13      344.97      355.94      9.69 o 
   7  -2  13       96.73       88.20      6.91 o 
   8  -2  13       67.86       47.54      6.57 o 
   9  -2  13       32.54       23.24     10.98 o 
  10  -2  13       40.26       41.43      7.90 o 
 -10  -1  13       31.30       38.09      7.17 o 
  -9  -1  13       14.09       17.57      5.89 o 
  -8  -1  13        3.17        9.33      5.03 o 
  -7  -1  13      172.72      155.85      7.26 o 
  -6  -1  13       39.65       57.49      4.45 o 
  -5  -1  13      697.26      739.22     13.46 o 
  -4  -1  13      575.37      536.31      9.41 o 
  -3  -1  13     3072.65     3072.70     42.73 o 
  -2  -1  13        0.02        0.24      2.38 o 
  -1  -1  13      164.98      187.80      5.36 o 
   0  -1  13       96.87       82.28      3.48 o 
   1  -1  13      472.49      457.57      8.32 o 
   2  -1  13       63.01       50.32      3.30 o 
   3  -1  13      183.82      170.69      5.48 o 
   4  -1  13       83.16       81.09      3.90 o 
   5  -1  13        0.07        1.00      4.10 o 
   6  -1  13       64.01       47.47      5.82 o 
   7  -1  13        1.74       -2.25      5.87 o 
   8  -1  13       12.99        8.64      6.01 o 
   9  -1  13        8.97       -1.37      5.97 o 
  10  -1  13        7.58       11.84      8.35 o 
 -11   0  13        4.27       10.36      8.35 o 
 -10   0  13       73.13       77.83     10.69 o 
  -9   0  13       10.91       13.71      5.09 o 
  -8   0  13        0.00       -2.93      4.54 o 
  -7   0  13       71.38       82.43      5.03 o 
  -6   0  13        6.46       14.24      3.44 o 
  -5   0  13      142.54      152.42      4.79 o 
  -4   0  13      151.19      151.70      4.54 o 
  -3   0  13      187.93      137.27      3.94 o 
  -2   0  13      333.95      312.03      7.12 o 
  -1   0  13      666.57      807.92     13.48 o 
   0   0  13     1345.80     1366.25     21.33 o 
   1   0  13      138.69      197.42      4.70 o 
   2   0  13        9.17       -0.61      2.34 o 
   3   0  13       80.98      105.60      4.65 o 
   4   0  13       96.39       82.54      3.96 o 
   5   0  13      240.40      226.48      7.20 o 
   6   0  13       65.12       77.20      6.74 o 
   7   0  13       20.27       13.28      5.64 o 
   8   0  13      126.14       91.11      7.86 o 
   9   0  13        5.17       -1.85      6.24 o 
  10   0  13        1.86       -3.15     10.38 o 
 -11   1  13        0.03       -4.24      7.49 o 
 -10   1  13       18.66        2.14      6.06 o 
  -9   1  13       31.53       29.56      5.57 o 
  -8   1  13        5.16        4.04      4.01 o 
  -7   1  13       69.44       66.06      4.83 o 
  -6   1  13        1.85       -3.02      3.02 o 
  -5   1  13       66.23       59.29      3.36 o 
  -4   1  13       85.11       71.98      3.06 o 
  -3   1  13        0.33        0.01      1.94 o 
  -2   1  13      488.70      511.97      9.52 o 
  -1   1  13       25.19       42.55      3.02 o 
   0   1  13       20.95       18.96      2.26 o 
   1   1  13        2.11        3.57      1.88 o 
   2   1  13        0.39        0.38      1.85 o 
   3   1  13        5.66        2.62      1.96 o 
   4   1  13      104.20      116.14      5.15 o 
   5   1  13        0.10        0.47      3.31 o 
   6   1  13        0.03       -4.99      4.99 o 
   7   1  13        0.02       -0.87      5.59 o 
   8   1  13        2.01       -5.79      5.79 o 
   9   1  13        6.49       -0.19      7.16 o 
 -11   2  13      127.38      141.89     12.71 o 
 -10   2  13       11.40       19.41      5.99 o 
  -9   2  13       60.19       65.12      6.73 o 
  -8   2  13       90.25       93.90      6.10 o 
  -7   2  13       19.02       18.46      3.88 o 
  -6   2  13        5.67       10.51      2.83 o 
  -5   2  13     1551.78     1543.35     24.75 o 
  -4   2  13       24.46       22.38      2.68 o 
  -3   2  13      183.23      147.26      4.49 o 
  -2   2  13        5.35       14.03      2.41 o 
  -1   2  13      142.19      101.25      3.52 o 
   0   2  13      809.56      666.03     11.16 o 
   1   2  13       16.36       21.70      2.61 o 
   2   2  13      151.45      165.05      4.97 o 
   3   2  13      106.92      125.50      4.45 o 
   4   2  13       63.92       51.57      4.28 o 
   5   2  13       40.57       36.88      6.46 o 
   6   2  13       38.48       34.15      6.23 o 
   7   2  13        4.97       14.48      6.24 o 
   8   2  13       17.86       30.09      8.04 o 
   9   2  13        3.92        7.60      7.81 o 
 -11   3  13       10.94       -0.92      6.81 o 
 -10   3  13        0.95        0.19      6.36 o 
  -9   3  13        0.00       -5.87      7.98 o 
  -8   3  13       29.57       15.47      4.90 o 
  -7   3  13       23.18       14.46      3.23 o 
  -6   3  13       99.13      122.95      4.82 o 
  -5   3  13        1.53        1.56      3.17 o 
  -4   3  13      336.79      377.59      7.55 o 
  -3   3  13      179.10      152.37      4.62 o 
  -2   3  13      348.71      300.58      7.21 o 
  -1   3  13     1293.01     1226.68     18.80 o 
   0   3  13        0.34       -0.51      2.18 o 
   1   3  13       15.91        7.10      2.60 o 
   2   3  13       26.89       33.21      3.00 o 
   3   3  13        8.95        6.73      3.36 o 
   4   3  13       95.19       80.32      4.86 o 
   5   3  13       10.54       -4.81      4.81 o 
   6   3  13        0.00        2.89      6.50 o 
   7   3  13        3.64        8.99      6.37 o 
   8   3  13       15.99        9.49      7.98 o 
 -11   4  13       97.69       86.84      8.62 o 
 -10   4  13        0.58        3.79      5.62 o 
  -9   4  13        2.54        1.00      5.18 o 
  -8   4  13       17.71       36.23      4.55 o 
  -7   4  13      331.22      317.31      8.58 o 
  -6   4  13        2.77        3.18      3.20 o 
  -5   4  13        1.30        3.67      2.91 o 
  -4   4  13       69.34       71.85      3.80 o 
  -3   4  13      982.84      949.58     14.79 o 
  -2   4  13       14.39       37.17      2.99 o 
  -1   4  13        1.44       -1.35      2.29 o 
   0   4  13      399.79      384.96      7.78 o 
   1   4  13      208.16      214.29      5.92 o 
   2   4  13      358.74      356.77      7.63 o 
   3   4  13       23.78       27.91      4.04 o 
   4   4  13        5.17       -4.17      4.17 o 
   5   4  13        7.07       10.46      5.10 o 
   6   4  13       72.35      103.49     12.92 o 
   7   4  13       35.41       21.74      9.44 o 
   8   4  13        2.74       -0.32      9.22 o 
 -12   5  13       19.09       35.56     19.36 o 
 -11   5  13       39.16       39.37     10.28 o 
 -10   5  13      116.29      144.95      8.69 o 
  -9   5  13      340.35      405.79     12.36 o 
  -8   5  13        0.43        0.66      4.06 o 
  -7   5  13      536.75      534.19     12.57 o 
  -6   5  13       89.69       67.55      4.57 o 
  -5   5  13        2.22       -0.22      2.99 o 
  -4   5  13       32.74       23.31      3.28 o 
  -3   5  13      552.99      567.05     11.17 o 
  -2   5  13        3.44        4.23      2.40 o 
  -1   5  13       30.16       32.03      2.98 o 
   0   5  13        1.35        0.91      2.69 o 
   1   5  13       33.68       35.26      4.93 o 
   2   5  13       11.80       14.99      3.49 o 
   3   5  13      225.19      233.26      7.71 o 
   4   5  13       25.82       27.26      5.24 o 
   5   5  13       10.51        1.60      6.06 o 
   6   5  13       15.33        5.70      8.56 o 
   7   5  13        0.19        2.11     10.37 o 
 -11   6  13        3.46        6.09      7.95 o 
 -10   6  13      220.71      201.13     13.64 o 
  -9   6  13       67.33       53.45      6.06 o 
  -8   6  13        5.03        3.29      4.62 o 
  -7   6  13       63.26       58.06      5.46 o 
  -6   6  13      129.64      129.99      6.62 o 
  -5   6  13      144.22      138.92      6.69 o 
  -4   6  13       52.04       63.78      5.13 o 
  -3   6  13        1.07        0.97      3.10 o 
  -2   6  13       14.44       23.06      3.56 o 
  -1   6  13       19.24        4.07      2.88 o 
   0   6  13       28.58       34.86      3.80 o 
   1   6  13       13.17        9.90      3.27 o 
   2   6  13       14.30        4.34      3.62 o 
   3   6  13        1.85        4.75      4.63 o 
   4   6  13        4.20        6.06      5.46 o 
   5   6  13        0.77       -2.12      5.53 o 
   6   6  13       21.26       26.26      9.59 o 
 -11   7  13        8.95        3.83      6.86 o 
 -10   7  13       17.79       24.76      6.36 o 
  -9   7  13       17.70       17.50      5.62 o 
  -8   7  13       38.55       34.68      8.36 o 
  -7   7  13        2.86       -1.69      4.45 o 
  -6   7  13       40.05       35.57      5.04 o 
  -5   7  13        9.66        3.05      4.59 o 
  -4   7  13        0.61        3.88      3.99 o 
  -3   7  13      122.53      121.42      6.32 o 
  -2   7  13        2.55        4.86      3.35 o 
  -1   7  13       43.06       66.98      4.92 o 
   0   7  13       43.53       44.22      4.12 o 
   1   7  13        0.42       -2.60      3.32 o 
   2   7  13       50.37       54.57      4.98 o 
   3   7  13        0.03       -0.96      4.96 o 
   4   7  13        0.08       -5.42      5.42 o 
   5   7  13        3.76        5.70      6.90 o 
   6   7  13       37.35       27.52     13.59 o 
 -11   8  13       45.07       44.92     11.09 o 
 -10   8  13       30.04       20.49      6.49 o 
  -9   8  13        3.24       -3.07      5.60 o 
  -8   8  13        2.02        2.92      5.72 o 
  -7   8  13        0.50       -5.05      5.36 o 
  -6   8  13        1.31       -5.14      5.14 o 
  -5   8  13      124.03      138.57      8.23 o 
  -4   8  13      511.61      506.71     20.43 o 
  -3   8  13      121.44      112.37      6.71 o 
  -2   8  13      366.17      388.05     18.62 o 
  -1   8  13       11.11        6.13      4.14 o 
   0   8  13        0.28       -3.90      3.90 o 
   1   8  13        6.02        0.66      3.99 o 
   2   8  13       21.05       32.80      6.68 o 
   3   8  13        5.06       -1.09      5.39 o 
   4   8  13        1.49        4.52      7.03 o 
   5   8  13        0.06       -0.27      7.18 o 
 -11   9  13       48.04       21.61      7.26 o 
 -10   9  13       19.36       20.27      6.57 o 
  -9   9  13        1.93       -5.57      5.89 o 
  -8   9  13        7.52        2.19      6.14 o 
  -7   9  13      107.85       95.51      8.55 o 
  -6   9  13       49.11       55.14      6.84 o 
  -5   9  13       44.43       38.40      6.32 o 
  -4   9  13       25.06       20.93      5.99 o 
  -3   9  13      138.25      158.36      9.82 o 
  -2   9  13       16.47       12.63      5.67 o 
  -1   9  13       30.02       33.14      5.82 o 
   0   9  13        0.36        7.15      5.52 o 
   1   9  13        6.28        3.19      5.25 o 
   2   9  13      105.85      113.13      8.27 o 
   3   9  13      172.62      207.24     10.87 o 
   4   9  13      188.29      203.67     12.93 o 
 -10  10  13        9.78        9.11      6.80 o 
  -9  10  13        0.54       -3.20      6.25 o 
  -8  10  13      106.29      125.60     12.88 o 
  -7  10  13       62.46       52.97      7.48 o 
  -6  10  13        3.44       20.19      6.75 o 
  -5  10  13       62.90       54.84      7.38 o 
  -4  10  13       53.40       76.75      7.45 o 
  -3  10  13       51.64       52.27      7.03 o 
  -2  10  13        5.40       -5.85      5.85 o 
  -1  10  13       13.84       19.29      6.42 o 
   0  10  13        8.00       15.26      6.83 o 
   1  10  13       18.75       21.64      7.34 o 
   2  10  13        6.41        9.23      7.47 o 
   3  10  13        2.20       24.10     17.87 o 
 -10  11  13       41.97       33.28      9.70 o 
  -9  11  13      384.83      326.77     13.78 o 
  -8  11  13      103.76      110.07      9.22 o 
  -7  11  13      833.91      734.07     23.60 o 
  -6  11  13       37.81       49.72      7.69 o 
  -5  11  13      129.70      104.39      9.02 o 
  -4  11  13       10.40       13.37      6.73 o 
  -3  11  13       15.88       36.75      6.93 o 
  -2  11  13       28.84       20.44      6.56 o 
  -1  11  13        1.02       -4.63      6.90 o 
   0  11  13       20.17       13.54      7.88 o 
   1  11  13        1.05       14.17      8.30 o 
  -9  12  13       11.75       11.33     12.16 o 
  -8  12  13        1.35        4.23      7.18 o 
  -7  12  13       28.60       41.94      7.96 o 
  -6  12  13       20.66        8.78      6.96 o 
  -5  12  13        9.65       13.01      7.89 o 
  -4  12  13       40.55       36.27      7.53 o 
  -3  12  13        1.68       -6.37      6.37 o 
  -2  12  13        9.71       10.19      7.07 o 
  -1  12  13       23.94       13.49      8.44 o 
  -7  13  13        1.46      -24.01     24.01 o 
  -6  13  13       11.66        5.99      7.33 o 
  -5  13  13        3.85       -1.81      7.31 o 
  -4  13  13        0.09       -3.58      6.96 o 
  -3  13  13        5.46       -9.14      9.14 o 
   1 -13  14        8.01       17.02      9.17 o 
   2 -13  14        4.51        1.03      6.79 o 
   3 -13  14        0.44       -6.68      6.68 o 
   4 -13  14        0.23       -6.71      6.71 o 
   5 -13  14        1.87       -8.17      8.17 o 
   6 -13  14        0.17       -1.80      8.48 o 
   7 -13  14       12.89       25.45      9.20 o 
  -1 -12  14       86.83       78.83     11.32 o 
   0 -12  14      118.94      145.36     12.56 o 
   1 -12  14        0.15       12.44      6.25 o 
   2 -12  14      107.12      136.47      8.69 o 
   3 -12  14        1.13        5.36      5.81 o 
   4 -12  14        8.73        8.93      5.98 o 
   5 -12  14        0.06       -6.78      6.78 o 
   6 -12  14        0.00       -7.75      7.75 o 
   7 -12  14       87.22      110.32     10.82 o 
   8 -12  14        0.54       -2.16      8.39 o 
  -3 -11  14       23.27       32.02      9.16 o 
  -2 -11  14       15.49       15.54      6.78 o 
  -1 -11  14       12.35       23.43      7.88 o 
   0 -11  14       35.53       53.08      8.03 o 
   1 -11  14       40.03       35.54      6.39 o 
   2 -11  14        3.25       -5.82      5.82 o 
   3 -11  14       28.55       25.61      5.96 o 
   4 -11  14       88.68       83.33      7.06 o 
   5 -11  14       41.80       41.15      7.33 o 
   6 -11  14       75.07       89.02      9.42 o 
   7 -11  14        0.83        1.60      7.22 o 
   8 -11  14        7.14        1.25      6.92 o 
   9 -11  14        0.68        2.00      8.97 o 
  -4 -10  14       34.32       39.43      8.06 o 
  -3 -10  14       14.20       11.13      6.71 o 
  -2 -10  14       63.24       82.85      7.94 o 
  -1 -10  14       17.52       30.80      6.06 o 
   0 -10  14       12.81       13.89      5.13 o 
   1 -10  14       84.71       80.78      7.75 o 
   2 -10  14        7.44        4.25      5.01 o 
   3 -10  14        0.02        5.76      4.94 o 
   4 -10  14       36.20       35.27      5.65 o 
   5 -10  14        4.81        9.72      4.81 o 
   6 -10  14        7.92        5.25      5.88 o 
   7 -10  14        4.83        5.16      5.86 o 
   8 -10  14        0.32       -6.74      6.74 o 
   9 -10  14       24.58       31.15      9.26 o 
  -5  -9  14       17.61       31.52      7.48 o 
  -4  -9  14        2.62       10.52      7.43 o 
  -3  -9  14        0.18       -5.41      5.41 o 
  -2  -9  14        8.97       15.01      5.62 o 
  -1  -9  14        0.70       -2.47      3.69 o 
   0  -9  14        1.57        4.87      3.90 o 
   1  -9  14        4.45        0.08      4.61 o 
   2  -9  14       11.39        4.01      4.69 o 
   3  -9  14       12.62       12.44      5.06 o 
   4  -9  14      365.82      286.62     10.76 o 
   5  -9  14       45.21       46.40      5.24 o 
   6  -9  14       12.52        6.36      5.14 o 
   7  -9  14       20.77       16.11      5.60 o 
   8  -9  14      197.57      192.04      9.17 o 
   9  -9  14        0.08        1.41      5.95 o 
  10  -9  14        1.24       -6.30      7.07 o 
  -6  -8  14        3.22       -2.79      6.09 o 
  -5  -8  14        2.84        4.61      5.64 o 
  -4  -8  14       18.94       10.01      5.32 o 
  -3  -8  14        0.10       -4.66      4.66 o 
  -2  -8  14      202.99      214.98      8.53 o 
  -1  -8  14      138.61      141.00      5.62 o 
   0  -8  14      599.41      555.16     11.55 o 
   1  -8  14       90.53      106.65      8.50 o 
   2  -8  14      240.71      228.02      9.34 o 
   3  -8  14        4.83       -1.05      3.84 o 
   4  -8  14       47.91       38.66      4.87 o 
   5  -8  14       66.49       41.90      4.62 o 
   6  -8  14      246.40      189.27      8.85 o 
   7  -8  14      104.13      107.22      7.29 o 
   8  -8  14      154.07      168.91      9.50 o 
   9  -8  14       43.14       35.88      6.07 o 
  10  -8  14       17.31       20.74      8.06 o 
  -7  -7  14        3.58       11.76      7.16 o 
  -6  -7  14        0.90        0.88      5.81 o 
  -5  -7  14       84.58       65.96      6.88 o 
  -4  -7  14        8.45        0.90      5.07 o 
  -3  -7  14      117.88      119.21      6.54 o 
  -2  -7  14        2.58       10.49      3.39 o 
  -1  -7  14       67.03       94.72      4.61 o 
   0  -7  14        0.00       -3.03      5.48 o 
   1  -7  14       45.09       43.65      3.84 o 
   2  -7  14       10.41       13.18      3.92 o 
   3  -7  14        0.00       -1.90      3.56 o 
   4  -7  14        0.58       -1.17      4.12 o 
   5  -7  14       79.63       55.46      5.48 o 
   6  -7  14        6.97       -4.27      4.27 o 
   7  -7  14       24.92       21.64      5.07 o 
   8  -7  14        2.71        1.60      5.11 o 
   9  -7  14       14.04       27.81      5.66 o 
  10  -7  14        0.11       -5.92      6.38 o 
  -8  -6  14        7.14       -5.45      7.79 o 
  -7  -6  14       64.13       79.65      8.15 o 
  -6  -6  14      307.68      264.94     10.80 o 
  -5  -6  14        1.59        8.88      4.91 o 
  -4  -6  14      806.94      774.31     16.69 o 
  -3  -6  14      643.53      614.75     13.03 o 
  -2  -6  14     3187.17     3105.96     43.86 o 
  -1  -6  14     4146.99     4024.74     60.76 o 
   0  -6  14      832.02      879.74     16.31 o 
   1  -6  14      557.98      529.47     10.86 o 
   2  -6  14       90.80      104.50      4.89 o 
   3  -6  14       86.38       79.08      4.77 o 
   4  -6  14       41.23       44.35      4.18 o 
   5  -6  14       55.66       54.50      5.79 o 
   6  -6  14       10.90       16.08      4.52 o 
   7  -6  14       54.22       52.30      5.62 o 
   8  -6  14       23.71       17.57      5.21 o 
   9  -6  14       31.43       24.73      7.01 o 
  10  -6  14        7.04        2.56      8.17 o 
  -8  -5  14        5.65        1.46      6.19 o 
  -7  -5  14       26.96       24.59      6.19 o 
  -6  -5  14       24.78        8.99      5.64 o 
  -5  -5  14        1.16       20.24      5.41 o 
  -4  -5  14       58.28       84.05      7.01 o 
  -3  -5  14       21.59        9.30      4.06 o 
  -2  -5  14      312.45      283.72      7.12 o 
  -1  -5  14       55.30       64.69      4.13 o 
   0  -5  14     1660.18     1541.29     25.70 o 
   1  -5  14       84.10       73.48      3.95 o 
   2  -5  14       13.73        7.46      2.77 o 
   3  -5  14      188.59      152.22      5.19 o 
   4  -5  14      360.67      302.94      9.33 o 
   5  -5  14        2.03        3.67      3.95 o 
   6  -5  14      187.72      178.16      7.73 o 
   7  -5  14        0.13       -0.41      4.39 o 
   8  -5  14       83.45       78.74      6.37 o 
   9  -5  14       94.23       91.52      8.59 o 
  10  -5  14      120.15      128.04      9.78 o 
  -9  -4  14        0.42        0.50      7.69 o 
  -8  -4  14        3.45        4.04      5.90 o 
  -7  -4  14       39.20       16.67      6.02 o 
  -6  -4  14       13.63       14.50      4.70 o 
  -5  -4  14        2.32       -4.02      4.02 o 
  -4  -4  14        1.98       -4.57      4.57 o 
  -3  -4  14        2.29        1.71      3.59 o 
  -2  -4  14       92.00      108.80      4.86 o 
  -1  -4  14       53.14       52.47      3.64 o 
   0  -4  14       74.54       83.76      3.90 o 
   1  -4  14      443.56      420.81      9.40 o 
   2  -4  14      199.32      232.70      6.51 o 
   3  -4  14      102.00      101.26      5.05 o 
   4  -4  14        0.14       -2.84      2.84 o 
   5  -4  14      638.66      667.83     15.97 o 
   6  -4  14        1.24       -0.46      4.07 o 
   7  -4  14      260.17      250.64      9.55 o 
   8  -4  14        5.93       -1.88      6.32 o 
   9  -4  14       43.80       38.19      9.96 o 
  10  -4  14        0.09        3.43      6.95 o 
  -9  -3  14        0.01        4.65      6.51 o 
  -8  -3  14       84.13       49.25      6.73 o 
  -7  -3  14       28.06       17.74      4.88 o 
  -6  -3  14      350.84      315.66     10.75 o 
  -5  -3  14      232.90      185.76      7.60 o 
  -4  -3  14      185.97      171.79      6.43 o 
  -3  -3  14       11.78       10.01      2.97 o 
  -2  -3  14        0.26        1.95      2.85 o 
  -1  -3  14      131.41      144.06      4.90 o 
   0  -3  14       15.46       18.95      2.53 o 
   1  -3  14       22.98       13.15      2.09 o 
   2  -3  14      173.64      175.22      6.14 o 
   3  -3  14       26.68       36.59      3.58 o 
   4  -3  14      424.32      420.34     10.15 o 
   5  -3  14       65.31       68.77      4.71 o 
   6  -3  14      176.00      170.73      6.80 o 
   7  -3  14       10.69       20.37      4.60 o 
   8  -3  14       65.69       64.85      8.09 o 
   9  -3  14      116.96      104.61      9.21 o 
  10  -3  14       22.06       33.74      7.97 o 
 -10  -2  14        1.93       -1.06      7.35 o 
  -9  -2  14        7.51        1.64      5.81 o 
  -8  -2  14       21.23       35.05      6.36 o 
  -7  -2  14       68.28       90.33      6.29 o 
  -6  -2  14       93.39       81.48      6.43 o 
  -5  -2  14       86.14       74.43      4.79 o 
  -4  -2  14       45.79       56.63      3.75 o 
  -3  -2  14        0.62       -2.69      2.69 o 
  -2  -2  14       27.08       38.48      3.13 o 
  -1  -2  14        3.83       16.87      2.60 o 
   0  -2  14      441.77      496.48      9.70 o 
   1  -2  14        4.23        5.90      1.96 o 
   2  -2  14       94.83       81.04      3.83 o 
   3  -2  14      221.27      247.64      6.69 o 
   4  -2  14     1301.58     1366.29     23.28 o 
   5  -2  14     1620.67     1599.31     29.84 o 
   6  -2  14      365.65      340.99     11.73 o 
   7  -2  14      927.48      919.66     23.05 o 
   8  -2  14      203.29      241.98     10.86 o 
   9  -2  14       58.13       42.15      7.96 o 
  10  -2  14       16.33        4.16      8.35 o 
 -10  -1  14       11.10        9.61      6.68 o 
  -9  -1  14        7.30        9.93      5.73 o 
  -8  -1  14       46.26       50.86      5.77 o 
  -7  -1  14        7.49       -1.69      4.32 o 
  -6  -1  14       47.30       50.39      4.51 o 
  -5  -1  14        5.36        5.44      3.50 o 
  -4  -1  14      121.28       82.75      3.89 o 
  -3  -1  14       99.77      111.78      3.87 o 
  -2  -1  14       11.20        5.72      2.57 o 
  -1  -1  14       13.24        6.09      2.44 o 
   0  -1  14        7.28        0.62      2.25 o 
   1  -1  14        1.73        1.03      1.88 o 
   2  -1  14       12.31       15.86      2.71 o 
   3  -1  14       31.79       30.76      3.04 o 
   4  -1  14        4.56        0.99      3.95 o 
   5  -1  14       66.97       48.50      8.85 o 
   6  -1  14        3.78       -1.01      4.26 o 
   7  -1  14       33.49       32.50      5.99 o 
   8  -1  14        0.87        7.04      5.78 o 
   9  -1  14        0.39       -3.43      6.21 o 
  10  -1  14        5.57        4.61      8.56 o 
 -11   0  14      112.74      118.66     13.34 o 
 -10   0  14        4.43       -1.86      7.27 o 
  -9   0  14       18.99       12.81      5.29 o 
  -8   0  14       67.75       55.34      5.78 o 
  -7   0  14      173.00      126.34      6.03 o 
  -6   0  14      467.55      487.42     11.46 o 
  -5   0  14       15.67       15.42      3.01 o 
  -4   0  14      816.97      848.79     12.57 o 
  -3   0  14      316.11      253.04      5.66 o 
  -2   0  14     1142.15     1150.35     18.63 o 
  -1   0  14     1980.28     1865.78     28.70 o 
   0   0  14      859.29      876.01     14.56 o 
   1   0  14     1447.26     1390.15     22.78 o 
   2   0  14      691.91      647.70     12.71 o 
   3   0  14        1.26        2.80      2.79 o 
   4   0  14       60.91       60.88      4.54 o 
   5   0  14        0.46       -2.89      2.89 o 
   6   0  14       12.22        9.34      5.39 o 
   7   0  14       27.27       48.96      6.59 o 
   8   0  14       47.58       57.01      7.19 o 
   9   0  14        2.38        5.19      6.30 o 
 -11   1  14        2.64        6.48      7.18 o 
 -10   1  14        0.00       -6.01      6.01 o 
  -9   1  14       10.77       15.28      5.34 o 
  -8   1  14       12.01       12.01      4.28 o 
  -7   1  14        7.52        7.14      3.92 o 
  -6   1  14        8.11       16.40      3.73 o 
  -5   1  14       18.83       20.76      2.77 o 
  -4   1  14       45.81       67.53      3.22 o 
  -3   1  14      316.18      275.45      5.86 o 
  -2   1  14       50.70       52.57      3.19 o 
  -1   1  14       81.90       75.26      3.46 o 
   0   1  14     1807.58     1754.19     26.08 o 
   1   1  14      711.24      718.85     12.44 o 
   2   1  14      146.67      159.75      4.50 o 
   3   1  14      115.15      103.04      4.19 o 
   4   1  14      112.08       94.76      4.98 o 
   5   1  14       43.22       37.21      4.46 o 
   6   1  14        0.17       -5.15      5.15 o 
   7   1  14        3.47        6.00      5.89 o 
   8   1  14        3.18        9.67      6.32 o 
   9   1  14       14.05       -6.18      7.54 o 
 -11   2  14        0.12        5.11      7.09 o 
 -10   2  14        0.05       -5.47      5.47 o 
  -9   2  14        0.02       -3.84      5.35 o 
  -8   2  14       17.16       30.46      4.94 o 
  -7   2  14       45.11       47.82      4.38 o 
  -6   2  14       79.81       75.21      4.30 o 
  -5   2  14      174.09      210.59      7.74 o 
  -4   2  14       31.18       37.47      3.00 o 
  -3   2  14       76.47       53.14      3.04 o 
  -2   2  14       82.42       89.11      3.76 o 
  -1   2  14      459.04      431.40      8.14 o 
   0   2  14       45.42       53.42      3.01 o 
   1   2  14       30.42       21.64      2.78 o 
   2   2  14       22.22       33.07      2.97 o 
   3   2  14      498.25      542.75     10.47 o 
   4   2  14      315.92      301.14      8.98 o 
   5   2  14       74.86       68.18      4.96 o 
   6   2  14        5.09        2.95      5.65 o 
   7   2  14      174.12      191.07     10.40 o 
   8   2  14        5.52        2.03      7.47 o 
 -11   3  14       26.25       22.21      6.45 o 
 -10   3  14       22.86       18.85      6.69 o 
  -9   3  14       16.69       16.31      5.78 o 
  -8   3  14        1.72       -0.62      4.87 o 
  -7   3  14       10.98       12.16      3.84 o 
  -6   3  14        5.43       12.28      3.21 o 
  -5   3  14      370.13      352.94      8.23 o 
  -4   3  14      418.31      423.65      8.66 o 
  -3   3  14       20.51       16.25      2.83 o 
  -2   3  14       65.60       49.44      3.19 o 
  -1   3  14       24.93       27.81      2.58 o 
   0   3  14        2.31       -2.36      2.36 o 
   1   3  14        0.85       -0.69      2.50 o 
   2   3  14       53.34       53.39      3.50 o 
   3   3  14       11.95        1.60      3.49 o 
   4   3  14       17.38       17.91      3.93 o 
   5   3  14       31.05       26.23      5.14 o 
   6   3  14        6.70       11.43      6.28 o 
   7   3  14        3.07        6.83      6.59 o 
   8   3  14       27.00       20.71      8.46 o 
 -11   4  14        1.99       -0.23      6.68 o 
 -10   4  14       58.03       65.59      7.93 o 
  -9   4  14       35.82       36.33      6.25 o 
  -8   4  14       10.18        9.36      4.14 o 
  -7   4  14       54.31       59.89      4.90 o 
  -6   4  14      207.88      212.15      6.95 o 
  -5   4  14        0.95        0.06      3.09 o 
  -4   4  14      322.93      352.53      7.74 o 
  -3   4  14        3.84       10.40      2.64 o 
  -2   4  14      143.72      131.60      4.91 o 
  -1   4  14       20.80       17.12      2.59 o 
   0   4  14       64.72       89.40      4.06 o 
   1   4  14       14.10       10.11      3.00 o 
   2   4  14      139.42      132.08      4.99 o 
   3   4  14       71.22       66.63      5.41 o 
   4   4  14       77.68       99.26      5.84 o 
   5   4  14      193.20      173.34      9.32 o 
   6   4  14       22.75        9.19      6.36 o 
   7   4  14      106.40       64.13      9.71 o 
 -11   5  14        0.68        7.96      7.59 o 
 -10   5  14        7.56        8.28      7.12 o 
  -9   5  14      388.98      367.03     15.04 o 
  -8   5  14       15.22       23.58      4.50 o 
  -7   5  14      266.66      282.28      8.98 o 
  -6   5  14       10.57       15.42      3.92 o 
  -5   5  14      224.97      234.41     11.48 o 
  -4   5  14      184.36      173.02      6.97 o 
  -3   5  14        2.16        7.10      3.15 o 
  -2   5  14       20.59       15.36      3.22 o 
  -1   5  14       87.74       89.40      4.08 o 
   0   5  14      432.61      409.40     10.67 o 
   1   5  14       64.67       80.88      4.57 o 
   2   5  14       91.61       82.18      4.32 o 
   3   5  14        1.21       -0.12      3.72 o 
   4   5  14        1.06        6.44      4.96 o 
   5   5  14        5.72        7.28      5.55 o 
   6   5  14       16.60       19.79      9.11 o 
   7   5  14        0.54        1.78      9.26 o 
 -11   6  14       31.25       48.98      6.91 o 
 -10   6  14      307.80      340.92     14.25 o 
  -9   6  14       65.55       48.26      6.04 o 
  -8   6  14        0.55        2.65      4.65 o 
  -7   6  14        6.93        9.63      4.59 o 
  -6   6  14      629.04      711.52     16.36 o 
  -5   6  14      326.76      313.61      9.95 o 
  -4   6  14       40.94       35.76      4.79 o 
  -3   6  14       68.45       91.99      5.35 o 
  -2   6  14       50.68       59.37      4.74 o 
  -1   6  14        0.44       -3.47      3.47 o 
   0   6  14        9.09        7.22      3.14 o 
   1   6  14        0.76       -0.18      3.18 o 
   2   6  14       33.97       26.07      4.23 o 
   3   6  14       13.63       23.61      7.34 o 
   4   6  14        0.38        4.96      5.10 o 
   5   6  14        4.01       11.46      5.61 o 
   6   6  14        0.24        4.24      9.23 o 
 -11   7  14      187.77      176.79     13.19 o 
 -10   7  14      134.59      102.79      8.91 o 
  -9   7  14       80.90       75.30      6.64 o 
  -8   7  14       51.60       65.37      6.16 o 
  -7   7  14       14.18       17.69      5.03 o 
  -6   7  14       27.65       18.61      4.94 o 
  -5   7  14        8.71        9.86      4.53 o 
  -4   7  14       17.40       21.74      5.96 o 
  -3   7  14      263.71      227.72      8.36 o 
  -2   7  14       68.33       58.39      4.79 o 
  -1   7  14      111.29      134.26      6.26 o 
   0   7  14       53.22       46.81      3.93 o 
   1   7  14      101.27       80.00      4.76 o 
   2   7  14       25.27       16.45      4.26 o 
   3   7  14        4.11        4.82      5.07 o 
   4   7  14        3.32        0.69      5.47 o 
   5   7  14        4.69       -7.02      7.02 o 
 -11   8  14        9.16       -6.46      7.64 o 
 -10   8  14        8.86       -0.69      6.99 o 
  -9   8  14       12.91       19.08      6.12 o 
  -8   8  14        4.71       -2.22      5.69 o 
  -7   8  14        1.88       -4.34      5.50 o 
  -6   8  14       25.60       27.26      6.12 o 
  -5   8  14        3.55       -4.97      5.17 o 
  -4   8  14       10.17       18.46      5.78 o 
  -3   8  14       12.48        5.77      4.30 o 
  -2   8  14        5.28       11.09      3.88 o 
  -1   8  14        4.68       -4.07      4.07 o 
   0   8  14        8.69        4.30      4.31 o 
   1   8  14        5.04        6.84      5.52 o 
   2   8  14        1.76        3.28      5.22 o 
   3   8  14        0.61        2.64      5.60 o 
   4   8  14        0.01        4.76      6.95 o 
 -11   9  14       46.76       19.15      9.98 o 
 -10   9  14       59.01       50.29      7.47 o 
  -9   9  14        4.07        4.20      6.23 o 
  -8   9  14        0.91        0.53      6.00 o 
  -7   9  14       68.14       63.47      7.56 o 
  -6   9  14       18.68        5.60      6.22 o 
  -5   9  14       10.66        8.26      6.01 o 
  -4   9  14       48.10       40.26      6.68 o 
  -3   9  14      283.11      238.13     10.81 o 
  -2   9  14       26.45       39.17      7.34 o 
  -1   9  14      101.72      134.28      8.83 o 
   0   9  14        7.28        5.10      6.09 o 
   1   9  14        9.46        4.28     10.13 o 
   2   9  14       11.97       16.63      8.51 o 
   3   9  14       16.06       19.12     10.31 o 
 -10  10  14        0.04        2.45      6.81 o 
  -9  10  14        5.02       11.35      8.57 o 
  -8  10  14       55.13       60.01      7.97 o 
  -7  10  14        0.05        2.08      6.53 o 
  -6  10  14      391.59      368.91     13.71 o 
  -5  10  14       24.05       19.73      6.53 o 
  -4  10  14      668.88      606.85     17.61 o 
  -3  10  14      146.49      114.50      9.62 o 
  -2  10  14       34.95       26.16      6.51 o 
  -1  10  14        3.61        0.16      5.93 o 
   0  10  14       46.98       26.90      7.97 o 
   1  10  14       16.23       18.52     13.30 o 
   2  10  14       31.01       40.57      9.18 o 
  -9  11  14      245.51      233.82     11.93 o 
  -8  11  14       81.76       79.38      8.60 o 
  -7  11  14      230.04      207.69     13.15 o 
  -6  11  14        0.51        3.64      6.75 o 
  -5  11  14       97.49       55.56      8.03 o 
  -4  11  14        0.74       -1.16      6.42 o 
  -3  11  14        2.68       11.26      6.53 o 
  -2  11  14       39.47       31.75      7.49 o 
  -1  11  14        0.01       -0.57      7.49 o 
   0  11  14        0.67       19.45      8.44 o 
   1  11  14       29.39       18.89      8.76 o 
  -8  12  14       23.10       11.15      8.89 o 
  -7  12  14       60.23       59.75     10.73 o 
  -6  12  14      125.71      121.97      9.92 o 
  -5  12  14       73.48       60.29      8.28 o 
  -4  12  14       34.51       20.05      7.18 o 
  -3  12  14        0.57       -6.31      6.31 o 
  -2  12  14       10.12        7.54      7.90 o 
  -1  12  14        2.33        1.24      8.23 o 
  -5  13  14        8.69       24.24     12.91 o 
  -4  13  14       18.54       15.86     22.93 o 
   1 -13  15       38.46       44.21      9.96 o 
   2 -13  15       14.42       15.75      7.02 o 
   3 -13  15        0.01       -6.70      6.84 o 
   4 -13  15        0.02       -8.10      8.10 o 
   5 -13  15        0.41       -7.95      8.12 o 
   6 -13  15        9.92        8.93      8.88 o 
  -1 -12  15       20.21       21.79      9.80 o 
   0 -12  15        0.34        5.71      9.92 o 
   1 -12  15       45.34       54.60      8.24 o 
   2 -12  15        0.32       -5.72      5.87 o 
   3 -12  15       32.58       26.00      6.48 o 
   4 -12  15        0.73       -5.91      5.91 o 
   5 -12  15        4.44        9.93      8.56 o 
   6 -12  15        2.28       -7.84      7.84 o 
   7 -12  15       48.57       50.13     10.26 o 
   8 -12  15        3.12       -0.73     10.03 o 
  -3 -11  15       28.18       32.38      7.67 o 
  -2 -11  15       67.33       82.70      9.83 o 
  -1 -11  15       72.02       97.39      9.79 o 
   0 -11  15        2.22        8.55      7.09 o 
   1 -11  15       25.28       32.45      6.42 o 
   2 -11  15        1.70       -5.94      5.94 o 
   3 -11  15       27.13       22.41      5.94 o 
   4 -11  15       82.63       59.95      6.75 o 
   5 -11  15        3.33        1.44      6.74 o 
   6 -11  15        7.74       11.13      7.17 o 
   7 -11  15        0.45       -6.69      6.69 o 
   8 -11  15       48.38       64.14     10.78 o 
   9 -11  15        5.07       -1.01     11.51 o 
  -4 -10  15       14.00       13.78      7.27 o 
  -3 -10  15       17.29       13.24      6.70 o 
  -2 -10  15       36.28       44.70      6.92 o 
  -1 -10  15        4.17        9.16      5.59 o 
   0 -10  15        0.98        6.37      5.17 o 
   1 -10  15        1.87        9.69      5.39 o 
   2 -10  15        1.86       -0.95      5.08 o 
   3 -10  15      137.94      120.31      7.48 o 
   4 -10  15       33.26       30.55      5.44 o 
   5 -10  15        1.63       -5.45      5.45 o 
   6 -10  15        1.15        1.56      6.75 o 
   7 -10  15        1.70        1.80      7.91 o 
   8 -10  15       24.00       18.96      6.58 o 
   9 -10  15       26.86       29.61      8.95 o 
  -5  -9  15       23.42       34.48      7.52 o 
  -4  -9  15        3.64        0.71      6.25 o 
  -3  -9  15        0.00        1.06      6.07 o 
  -2  -9  15       43.66       59.88      6.70 o 
  -1  -9  15        0.64        0.39      4.52 o 
   0  -9  15       13.91       15.30      4.26 o 
   1  -9  15        0.11        4.44      4.95 o 
   2  -9  15       69.97       73.75      6.12 o 
   3  -9  15        4.88        5.67      4.90 o 
   4  -9  15       90.93       84.72      6.56 o 
   5  -9  15        1.36        3.56      5.00 o 
   6  -9  15        9.21       -1.66      5.22 o 
   7  -9  15       12.38        9.91      5.54 o 
   8  -9  15       23.65       16.36      5.82 o 
   9  -9  15        7.90        3.65      5.59 o 
  10  -9  15        0.06       -7.23      7.23 o 
  -6  -8  15        0.30       -4.74      6.08 o 
  -5  -8  15       54.29       50.86      6.71 o 
  -4  -8  15        0.90        8.24      5.36 o 
  -3  -8  15       40.02       47.91      5.88 o 
  -2  -8  15      225.28      231.73      8.97 o 
  -1  -8  15       31.74       33.58      4.44 o 
   0  -8  15       27.14       26.29      4.15 o 
   1  -8  15      263.82      217.92      9.02 o 
   2  -8  15        0.51        0.78      4.48 o 
   3  -8  15      449.00      365.62     11.24 o 
   4  -8  15      224.05      213.47      8.58 o 
   5  -8  15      182.88      136.32      9.09 o 
   6  -8  15      108.87      105.38      7.11 o 
   7  -8  15       27.50       25.64      5.63 o 
   8  -8  15        4.20        4.97      5.34 o 
   9  -8  15       25.60       18.84      5.81 o 
  10  -8  15       62.26       65.59      8.35 o 
  -7  -7  15        4.97        0.15      6.93 o 
  -6  -7  15        5.96       -4.43      5.83 o 
  -5  -7  15        9.54        4.16      5.56 o 
  -4  -7  15       31.53       17.50      6.02 o 
  -3  -7  15       84.49      104.25      6.40 o 
  -2  -7  15      279.22      300.45      8.44 o 
  -1  -7  15       79.62      103.86      5.73 o 
   0  -7  15        7.87       -1.01      4.71 o 
   1  -7  15       34.62       29.82      4.06 o 
   2  -7  15      172.27      197.41      7.88 o 
   3  -7  15        6.56        5.97      3.90 o 
   4  -7  15       20.44       15.42      3.91 o 
   5  -7  15       28.47       25.64      5.52 o 
   6  -7  15       43.10       35.22      5.34 o 
   7  -7  15      318.08      310.54     13.12 o 
   8  -7  15       20.23       18.84      5.46 o 
   9  -7  15        1.54       -0.16      6.10 o 
  10  -7  15       22.42       14.63      8.32 o 
  -7  -6  15        2.04       -2.44      6.09 o 
  -6  -6  15      187.13      179.25      9.42 o 
  -5  -6  15        3.27        5.57      5.01 o 
  -4  -6  15     1099.99     1075.00     21.42 o 
  -3  -6  15      302.79      282.74      8.55 o 
  -2  -6  15     1457.79     1387.63     21.26 o 
  -1  -6  15      658.78      665.51     13.55 o 
   0  -6  15        6.71       -4.86      4.86 o 
   1  -6  15      135.86      114.98      5.55 o 
   2  -6  15       47.45       50.54      4.21 o 
   3  -6  15      437.69      431.56     10.68 o 
   4  -6  15       13.07       17.15      4.94 o 
   5  -6  15      187.05      164.87      8.34 o 
   6  -6  15       74.11       77.33      6.07 o 
   7  -6  15        7.03        1.82      4.64 o 
   8  -6  15       10.38        6.85      5.16 o 
   9  -6  15        1.31        1.16      6.63 o 
  10  -6  15        5.35       -5.90      7.02 o 
  -8  -5  15        9.15        3.67      6.91 o 
  -7  -5  15      109.55      120.35      8.31 o 
  -6  -5  15       38.13       30.02      6.10 o 
  -5  -5  15      886.61      956.56     19.66 o 
  -4  -5  15       56.90       74.39      5.61 o 
  -3  -5  15      233.14      258.31      7.92 o 
  -2  -5  15      914.92      790.14     13.97 o 
  -1  -5  15       18.16       10.40      4.09 o 
   0  -5  15      585.10      529.53     11.03 o 
   1  -5  15        9.82        7.23      3.03 o 
   2  -5  15        7.97        4.25      2.80 o 
   3  -5  15       16.15       13.21      3.83 o 
   4  -5  15       62.27       74.17      4.73 o 
   5  -5  15      233.16      201.39      8.89 o 
   6  -5  15       25.25       19.28      4.65 o 
   7  -5  15       94.29      117.92      6.94 o 
   8  -5  15       34.41       35.62      5.51 o 
   9  -5  15      133.24      126.75      9.80 o 
  10  -5  15       87.18      113.29      9.76 o 
  -9  -4  15       22.90       32.74      8.64 o 
  -8  -4  15        5.06       -5.85      5.85 o 
  -7  -4  15        0.04       -3.57      5.49 o 
  -6  -4  15      149.30      135.16      7.06 o 
  -5  -4  15        9.20        4.07      4.56 o 
  -4  -4  15       16.99       15.86      4.25 o 
  -3  -4  15        1.27       -0.75      3.52 o 
  -2  -4  15       84.81       80.70      4.29 o 
  -1  -4  15       95.17       79.84      4.25 o 
   0  -4  15       41.92       45.14      3.45 o 
   1  -4  15      120.44      122.99      4.53 o 
   2  -4  15       20.97       36.71      2.85 o 
   3  -4  15        0.26       -3.23      3.23 o 
   4  -4  15       42.02       48.90      4.99 o 
   5  -4  15      905.42      913.66     20.30 o 
   6  -4  15       50.78       57.03      5.38 o 
   7  -4  15      211.63      209.95     10.76 o 
   8  -4  15       94.39      109.09      9.17 o 
   9  -4  15        0.55        2.76      6.74 o 
  10  -4  15        0.28       -5.87      7.57 o 
  -9  -3  15       48.14       38.63      9.64 o 
  -8  -3  15        5.68       10.22      5.82 o 
  -7  -3  15       22.04       13.18      4.98 o 
  -6  -3  15        9.26       15.01      4.80 o 
  -5  -3  15        0.29        0.24      3.76 o 
  -4  -3  15      115.99       98.25      5.93 o 
  -3  -3  15       12.64       16.52      3.20 o 
  -2  -3  15     1110.10     1046.62     18.39 o 
  -1  -3  15       36.39       28.33      3.11 o 
   0  -3  15      159.94      174.83      5.21 o 
   1  -3  15       43.24       42.71      2.89 o 
   2  -3  15        0.30        1.89      3.15 o 
   3  -3  15        9.30        3.31      3.19 o 
   4  -3  15        3.63       -3.82      3.82 o 
   5  -3  15        0.73       -3.74      3.74 o 
   6  -3  15       87.25       77.80      5.76 o 
   7  -3  15        3.23       -1.57      5.73 o 
   8  -3  15      131.05      110.02      9.48 o 
   9  -3  15        8.06        4.04      7.15 o 
  10  -3  15       73.71      108.07     16.80 o 
 -10  -2  15       16.50        7.25      6.95 o 
  -9  -2  15       17.71       20.66      6.25 o 
  -8  -2  15       89.04       73.09      6.99 o 
  -7  -2  15      254.63      213.45      8.70 o 
  -6  -2  15        2.66       -0.56      4.40 o 
  -5  -2  15       17.72       15.94      3.90 o 
  -4  -2  15      236.11      207.49      6.36 o 
  -3  -2  15        5.00        1.38      2.76 o 
  -2  -2  15       63.22       60.78      3.75 o 
  -1  -2  15       62.66       62.45      3.59 o 
   0  -2  15       91.33       97.15      4.04 o 
   1  -2  15        0.35       -2.38      2.38 o 
   2  -2  15      583.40      623.57     12.60 o 
   3  -2  15     2686.13     2661.60     42.80 o 
   4  -2  15     1223.62     1216.02     23.30 o 
   5  -2  15     4729.91     4652.41     80.85 o 
   6  -2  15     1155.69     1122.12     22.36 o 
   7  -2  15      485.69      465.64     14.83 o 
   8  -2  15       93.11       92.96      9.06 o 
   9  -2  15       18.39       14.32      7.47 o 
  10  -2  15        4.64       -4.50      7.31 o 
 -10  -1  15        0.75       15.92      7.32 o 
  -9  -1  15       54.89       38.02      6.85 o 
  -8  -1  15        2.27       -0.59      5.29 o 
  -7  -1  15        3.13       -0.14      4.53 o 
  -6  -1  15       19.58       27.68      4.26 o 
  -5  -1  15       23.65       18.68      4.23 o 
  -4  -1  15      167.60      198.33      5.88 o 
  -3  -1  15      314.60      294.96      7.28 o 
  -2  -1  15       32.17       47.08      3.43 o 
  -1  -1  15      186.14      147.43      4.92 o 
   0  -1  15      102.95       93.83      3.94 o 
   1  -1  15      409.55      416.34      8.04 o 
   2  -1  15       51.75       48.49      3.64 o 
   3  -1  15        3.64        9.30      3.01 o 
   4  -1  15        0.99       -1.13      3.37 o 
   5  -1  15        9.32        3.32      4.37 o 
   6  -1  15       48.11       36.86      5.94 o 
   7  -1  15      116.04       95.28      7.68 o 
   8  -1  15       83.77       76.39      7.65 o 
   9  -1  15        2.88       16.39      7.64 o 
 -10   0  15       43.17       30.92      7.73 o 
  -9   0  15       77.27       90.70      6.87 o 
  -8   0  15       82.79       65.42      6.06 o 
  -7   0  15      111.73      135.52      8.49 o 
  -6   0  15      228.66      207.61      7.35 o 
  -5   0  15       17.60       16.91      3.82 o 
  -4   0  15      412.84      413.58      7.88 o 
  -3   0  15      391.79      413.37      8.01 o 
  -2   0  15        8.86       16.52      2.69 o 
  -1   0  15        7.08       17.69      2.67 o 
   0   0  15      187.19      210.38      5.61 o 
   1   0  15        1.43       10.57      2.17 o 
   2   0  15        0.93        5.40      2.75 o 
   3   0  15        1.43       -3.42      3.65 o 
   4   0  15       48.29       66.85      4.48 o 
   5   0  15      261.09      291.54      9.72 o 
   6   0  15      199.41      171.51      9.20 o 
   7   0  15        0.01        2.87      5.71 o 
   8   0  15        0.41       -5.91      5.91 o 
   9   0  15        1.76       -4.34      6.37 o 
 -11   1  15       30.08       38.27      7.94 o 
 -10   1  15        8.47        6.75      7.17 o 
  -9   1  15       33.79       30.28      6.20 o 
  -8   1  15       72.37       66.71      5.96 o 
  -7   1  15      168.98      154.36      6.99 o 
  -6   1  15      290.99      281.81      8.54 o 
  -5   1  15      261.67      240.04      6.63 o 
  -4   1  15      294.97      284.35      6.49 o 
  -3   1  15      501.37      516.18      8.92 o 
  -2   1  15       34.70       29.54      2.93 o 
  -1   1  15      562.67      511.83      9.71 o 
   0   1  15      325.84      342.89      7.15 o 
   1   1  15       30.17       27.83      2.96 o 
   2   1  15        1.06        0.89      2.19 o 
   3   1  15      103.01      103.90      4.39 o 
   4   1  15       33.54       33.75      3.88 o 
   5   1  15        0.01       -4.72      4.72 o 
   6   1  15       11.11       10.33      6.35 o 
   7   1  15        1.14        9.22      6.01 o 
   8   1  15        2.24        3.40      6.47 o 
   9   1  15       46.53       47.28     10.19 o 
 -11   2  15       18.66       25.35      7.78 o 
 -10   2  15        1.62       -5.71      5.71 o 
  -9   2  15       22.19       31.40      6.27 o 
  -8   2  15        6.68       12.43      5.16 o 
  -7   2  15       27.50       26.06      4.41 o 
  -6   2  15       10.31       13.34      3.48 o 
  -5   2  15      407.70      385.07      8.89 o 
  -4   2  15        1.62       -1.79      2.49 o 
  -3   2  15       62.31       52.74      3.29 o 
  -2   2  15       70.97       59.47      3.42 o 
  -1   2  15        0.16        8.64      2.35 o 
   0   2  15      110.05       94.54      3.85 o 
   1   2  15       18.70       36.30      3.06 o 
   2   2  15      120.19      129.61      4.69 o 
   3   2  15      154.35      176.74      5.66 o 
   4   2  15        8.80        3.73      4.05 o 
   5   2  15       86.03       54.00      5.56 o 
   6   2  15      121.74       88.87      8.00 o 
   7   2  15       64.18       53.58     10.14 o 
   8   2  15       29.80       21.82      8.12 o 
 -11   3  15       57.68       57.19      7.50 o 
 -10   3  15        4.59       19.77      7.01 o 
  -9   3  15        0.89       -5.31      5.31 o 
  -8   3  15       24.15       18.87      5.37 o 
  -7   3  15       15.21       26.21      4.46 o 
  -6   3  15      554.81      564.57     12.68 o 
  -5   3  15      425.04      451.08     11.63 o 
  -4   3  15       45.79       49.52      3.43 o 
  -3   3  15      225.68      192.62      6.44 o 
  -2   3  15      181.15      168.20      5.29 o 
  -1   3  15        3.52        4.39      2.42 o 
   0   3  15       52.46       56.28      3.45 o 
   1   3  15       46.64       43.20      3.42 o 
   2   3  15      241.52      240.77      6.61 o 
   3   3  15       23.86       20.11      5.12 o 
   4   3  15        8.24        6.24      3.86 o 
   5   3  15        5.40       -0.95      5.61 o 
   6   3  15        2.74        8.73      6.23 o 
   7   3  15       10.64       10.98      8.41 o 
   8   3  15        0.08       -2.91      7.82 o 
 -11   4  15        7.54        7.70      7.71 o 
 -10   4  15        8.45       18.90      7.00 o 
  -9   4  15       49.37       49.82      6.55 o 
  -8   4  15       85.92       89.10      6.22 o 
  -7   4  15      371.58      355.40     10.01 o 
  -6   4  15      820.78      809.20     16.54 o 
  -5   4  15      997.59     1036.35     19.84 o 
  -4   4  15      369.71      361.85      8.78 o 
  -3   4  15       90.84       77.67      5.15 o 
  -2   4  15       23.10       28.07      3.03 o 
  -1   4  15        7.12        9.09      2.58 o 
   0   4  15      339.73      329.81      7.74 o 
   1   4  15        6.59        4.33      3.16 o 
   2   4  15      173.20      145.74      5.27 o 
   3   4  15      162.48      157.99      6.48 o 
   4   4  15      110.86      102.76      5.70 o 
   5   4  15      115.24      111.22      8.66 o 
   6   4  15       71.11       80.83      9.77 o 
   7   4  15       75.57       41.68      8.82 o 
 -11   5  15        2.66        1.16      7.58 o 
 -10   5  15        1.86        3.72      6.59 o 
  -9   5  15       23.73       26.79      6.81 o 
  -8   5  15        0.42        1.87      4.20 o 
  -7   5  15        0.72       -0.16      3.95 o 
  -6   5  15        0.22        7.02      4.68 o 
  -5   5  15       88.77       93.19      5.29 o 
  -4   5  15        8.10        8.00      4.21 o 
  -3   5  15       28.44       38.91      4.17 o 
  -2   5  15       56.76       60.59      3.89 o 
  -1   5  15      251.85      272.10      6.83 o 
   0   5  15      331.13      326.16      8.32 o 
   1   5  15       34.64       37.97      3.68 o 
   2   5  15        0.01       -3.16      3.16 o 
   3   5  15        1.23       -3.82      3.82 o 
   4   5  15       18.24        9.52      5.21 o 
   5   5  15        1.17       -3.86      5.55 o 
   6   5  15        0.11        1.65      7.58 o 
   7   5  15        3.03       14.04     11.10 o 
 -11   6  15       59.55       73.30      8.36 o 
 -10   6  15       71.57       86.87      8.67 o 
  -9   6  15        7.87        2.71      5.52 o 
  -8   6  15       66.40       46.33      5.65 o 
  -7   6  15       77.66       78.96      6.83 o 
  -6   6  15      314.66      319.80     10.44 o 
  -5   6  15        1.49       -3.05      4.06 o 
  -4   6  15       62.22       67.82      5.55 o 
  -3   6  15       15.32       23.66      4.47 o 
  -2   6  15      100.04       85.48      5.29 o 
  -1   6  15       14.44       17.03      3.51 o 
   0   6  15        1.52        0.78      3.16 o 
   1   6  15       23.46       23.93      3.55 o 
   2   6  15       30.29       34.14      4.53 o 
   3   6  15        6.60        7.30      5.06 o 
   4   6  15       11.74        9.71      6.81 o 
   5   6  15       14.10       35.03      7.36 o 
   6   6  15        0.11        0.99      9.11 o 
 -11   7  15      333.32      337.42     14.92 o 
 -10   7  15      236.22      204.01     11.44 o 
  -9   7  15      492.55      523.80     14.48 o 
  -8   7  15       88.67       77.33      6.64 o 
  -7   7  15        5.80       -4.64      4.64 o 
  -6   7  15        7.68        8.89      4.75 o 
  -5   7  15        2.61       -3.34      4.39 o 
  -4   7  15        4.14        0.15      5.87 o 
  -3   7  15        2.43        6.21      5.15 o 
  -2   7  15       16.31       10.66      4.47 o 
  -1   7  15       64.70       59.77      4.92 o 
   0   7  15      230.37      223.47      7.12 o 
   1   7  15      150.91      167.78      9.79 o 
   2   7  15       40.09       28.67      5.80 o 
   3   7  15       14.17       10.18      5.25 o 
   4   7  15        7.14       11.41      5.82 o 
   5   7  15       14.69        5.81     11.58 o 
 -11   8  15        1.20       -0.11      7.88 o 
 -10   8  15        1.80       -2.79      6.80 o 
  -9   8  15       65.85       89.11      7.79 o 
  -8   8  15       12.28       14.57      6.20 o 
  -7   8  15        3.85        2.83      5.88 o 
  -6   8  15        1.75       -4.06      5.45 o 
  -5   8  15        5.93        1.85      5.59 o 
  -4   8  15        5.37        1.79      4.30 o 
  -3   8  15       66.22       84.24      6.10 o 
  -2   8  15        0.97       -4.40      4.40 o 
  -1   8  15        2.06        6.02      4.40 o 
   0   8  15       57.06       35.67      4.59 o 
   1   8  15       54.99       74.95      5.97 o 
   2   8  15       49.59       74.21      6.90 o 
   3   8  15       75.67       67.91      7.41 o 
   4   8  15        4.28        9.48      7.14 o 
 -10   9  15        6.23        6.42      6.60 o 
  -9   9  15        9.70        9.66      6.77 o 
  -8   9  15        4.00       -5.78      6.16 o 
  -7   9  15       10.57        2.42      6.39 o 
  -6   9  15       53.40       63.38      7.54 o 
  -5   9  15       70.21       69.82      7.96 o 
  -4   9  15        0.45       -5.66      5.66 o 
  -3   9  15      258.34      240.25     11.27 o 
  -2   9  15       47.92       56.41      7.40 o 
  -1   9  15       13.65       19.48      6.45 o 
   0   9  15        2.35        9.62      5.76 o 
   1   9  15        8.01       20.40      7.27 o 
   2   9  15       23.23       17.57      7.51 o 
   3   9  15        7.71       -3.72      7.56 o 
 -10  10  15       91.16       84.37      8.73 o 
  -9  10  15        7.41        1.62      6.81 o 
  -8  10  15      195.46      182.19     10.66 o 
  -7  10  15       35.98       40.44      7.68 o 
  -6  10  15      537.21      517.56     20.52 o 
  -5  10  15      249.04      232.45     15.43 o 
  -4  10  15      617.17      550.16     21.16 o 
  -3  10  15       67.91       55.81      7.21 o 
  -2  10  15       32.48       32.53      6.99 o 
  -1  10  15       52.37       64.82     11.30 o 
   0  10  15      104.44      109.72     12.24 o 
   1  10  15      105.63       96.57     21.91 o 
   2  10  15        3.73        2.21     10.09 o 
  -9  11  15        0.48        2.86      7.27 o 
  -8  11  15       18.12       32.00      7.96 o 
  -7  11  15        8.68       27.27      7.59 o 
  -6  11  15       14.86       24.86      7.64 o 
  -5  11  15       46.58       57.54      8.06 o 
  -4  11  15       88.73       72.76      7.99 o 
  -3  11  15       39.48       37.25      7.39 o 
  -2  11  15       39.81       37.35      7.55 o 
  -1  11  15       45.99       45.11     14.16 o 
   0  11  15       26.56       27.32      9.63 o 
  -8  12  15       62.81       60.67     17.20 o 
  -7  12  15       44.34       33.97     11.13 o 
  -6  12  15       48.13       71.22     13.39 o 
  -5  12  15       46.79       27.66      7.71 o 
  -4  12  15       19.30       20.27      7.42 o 
  -3  12  15        0.07        8.78      6.82 o 
  -2  12  15        0.78        2.31      9.29 o 
   2 -13  16       16.35       28.71      8.05 o 
   3 -13  16        2.31       -8.06      8.18 o 
   4 -13  16        0.21       -8.04      8.04 o 
   5 -13  16       35.12       24.48      9.00 o 
  -1 -12  16        2.07      -11.39     12.50 o 
   0 -12  16        0.04        1.08      8.76 o 
   1 -12  16        4.85       14.17      7.82 o 
   2 -12  16       17.14       17.63      7.07 o 
   3 -12  16        2.63        3.99      7.05 o 
   4 -12  16        9.30        3.66      8.03 o 
   5 -12  16       22.41       17.55      8.42 o 
   6 -12  16        3.08       10.45      8.56 o 
   7 -12  16       44.18       33.71      9.93 o 
  -2 -11  16       47.13       70.82      9.88 o 
  -1 -11  16       89.35       90.15      9.92 o 
   0 -11  16       74.71       72.95      8.95 o 
   1 -11  16        1.41       -2.20      5.57 o 
   2 -11  16       16.69       28.11      6.66 o 
   3 -11  16       41.71       44.30      7.09 o 
   4 -11  16       21.90       37.03      7.34 o 
   5 -11  16        2.75        3.38      7.22 o 
   6 -11  16        7.24       19.84      7.64 o 
   7 -11  16        1.07        8.24      7.45 o 
   8 -11  16       10.15       11.05      9.47 o 
  -4 -10  16       19.13       24.19     10.13 o 
  -3 -10  16       66.26       60.65      8.16 o 
  -2 -10  16      112.43      130.25      9.12 o 
  -1 -10  16        0.68        6.55      6.87 o 
   0 -10  16       94.18      119.28      7.63 o 
   1 -10  16      102.38      133.69     10.99 o 
   2 -10  16       47.98       42.73      6.12 o 
   3 -10  16       21.67       27.23      5.55 o 
   4 -10  16       13.89       12.43      7.25 o 
   5 -10  16       11.91       -1.00      5.62 o 
   6 -10  16        5.68       -0.97      5.97 o 
   7 -10  16        8.16       17.00      6.42 o 
   8 -10  16        0.16        1.71      6.41 o 
   9 -10  16        9.48       16.61     10.09 o 
  -5  -9  16        0.01       10.86      7.06 o 
  -4  -9  16        1.79        1.80      6.36 o 
  -3  -9  16        8.76        2.19      5.67 o 
  -2  -9  16        5.95        7.33      5.53 o 
  -1  -9  16        1.92        1.71      4.79 o 
   0  -9  16       10.27       10.74      5.06 o 
   1  -9  16       88.83       86.20      6.72 o 
   2  -9  16       33.38       44.53      6.01 o 
   3  -9  16        0.49       -4.62      4.62 o 
   4  -9  16       11.11       -3.14      5.95 o 
   5  -9  16        0.10        3.54      5.26 o 
   6  -9  16       15.26       19.13      5.64 o 
   7  -9  16        2.91        2.33      5.23 o 
   8  -9  16      112.31      103.89      7.79 o 
   9  -9  16        8.08        6.77      5.90 o 
  -6  -8  16        8.82        9.86      6.43 o 
  -5  -8  16       16.08       17.19      6.18 o 
  -4  -8  16       10.61       14.12      5.61 o 
  -3  -8  16       34.95       40.28      5.91 o 
  -2  -8  16        1.33        0.53      6.70 o 
  -1  -8  16       14.39        3.44      3.79 o 
   0  -8  16       19.80       27.00      4.23 o 
   1  -8  16       17.39       12.43      4.93 o 
   2  -8  16        7.60       13.66      4.90 o 
   3  -8  16      460.81      348.47     11.04 o 
   4  -8  16        5.35        1.28      5.48 o 
   5  -8  16      301.33      269.48     11.14 o 
   6  -8  16        0.25       -0.68      5.16 o 
   7  -8  16       42.40       45.97      6.48 o 
   8  -8  16       11.23       12.18      5.59 o 
   9  -8  16        7.07        3.31      5.65 o 
  10  -8  16        3.12        3.79      7.34 o 
  -7  -7  16       27.61       86.08     20.67 o 
  -6  -7  16       11.57        6.60      6.03 o 
  -5  -7  16       83.65       79.32      7.13 o 
  -4  -7  16        5.73        8.88      5.01 o 
  -3  -7  16       76.17       80.07      5.79 o 
  -2  -7  16       20.05       17.50      4.20 o 
  -1  -7  16       24.70       22.48      3.76 o 
   0  -7  16       34.74       52.41      4.13 o 
   1  -7  16       14.42       12.07      3.95 o 
   2  -7  16       68.80       45.27      4.94 o 
   3  -7  16      128.71      110.19      6.79 o 
   4  -7  16       24.34       13.76      6.41 o 
   5  -7  16      122.34       97.66      7.76 o 
   6  -7  16      320.21      263.69     10.05 o 
   7  -7  16        4.62       13.76      5.29 o 
   8  -7  16       32.14       32.65      5.60 o 
   9  -7  16       73.80       76.89      7.73 o 
  10  -7  16       17.63       19.87      7.72 o 
  -7  -6  16        0.08       -3.59      6.09 o 
  -6  -6  16       39.99       40.97      6.64 o 
  -5  -6  16        1.81        1.87      4.90 o 
  -4  -6  16        9.28       20.62      4.87 o 
  -3  -6  16        3.57       -3.10      3.93 o 
  -2  -6  16       36.24       17.80      4.34 o 
  -1  -6  16       49.40       46.34      4.41 o 
   0  -6  16       65.36       81.85      6.15 o 
   1  -6  16       16.52       13.94      4.13 o 
   2  -6  16       11.98        9.49      3.41 o 
   3  -6  16       15.38       30.82      5.05 o 
   4  -6  16       28.55       13.89      5.03 o 
   5  -6  16       34.02       16.07      5.29 o 
   6  -6  16       24.87       25.92      5.04 o 
   7  -6  16       32.03       24.86      5.45 o 
   8  -6  16        5.21        5.95      6.36 o 
   9  -6  16        2.48        3.96      6.79 o 
  10  -6  16        0.49       -7.06      7.06 o 
  -8  -5  16        5.73        9.07      7.19 o 
  -7  -5  16      180.31      164.50      9.40 o 
  -6  -5  16       84.20       85.54      7.30 o 
  -5  -5  16      893.90      939.59     19.56 o 
  -4  -5  16       37.07       38.53      5.41 o 
  -3  -5  16      617.42      703.65     15.20 o 
  -2  -5  16     1569.35     1561.58     24.42 o 
  -1  -5  16        3.65       -4.58      4.58 o 
   0  -5  16       25.51       37.07      3.73 o 
   1  -5  16        0.83       -3.89      3.89 o 
   2  -5  16       54.86       64.67      4.17 o 
   3  -5  16       22.59       17.15      4.42 o 
   4  -5  16       17.24       17.83      6.66 o 
   5  -5  16        0.07        0.05      4.73 o 
   6  -5  16        1.23       -4.20      4.20 o 
   7  -5  16        1.13        1.43      4.63 o 
   8  -5  16       61.31       54.26      8.53 o 
   9  -5  16        0.24        5.11      9.36 o 
  10  -5  16       17.64       17.33      7.67 o 
  -8  -4  16       14.82       19.93      6.35 o 
  -7  -4  16        4.80       12.12      6.19 o 
  -6  -4  16      155.74      157.72      9.22 o 
  -5  -4  16       15.81       21.54      5.09 o 
  -4  -4  16       32.92       30.99      4.55 o 
  -3  -4  16      325.35      332.81      8.71 o 
  -2  -4  16      229.28      252.82      7.50 o 
  -1  -4  16     1111.32     1049.78     18.65 o 
   0  -4  16      142.16      166.89      5.88 o 
   1  -4  16      444.49      416.28      9.01 o 
   2  -4  16      221.36      186.97      5.73 o 
   3  -4  16        2.81       -0.10      3.38 o 
   4  -4  16       19.81       25.65      4.67 o 
   5  -4  16      209.42      202.83      9.17 o 
   6  -4  16      212.82      198.51      8.43 o
[truncated: 173,952 more chars]
